# Supplementary material for: Cell type-specific methylome-wide association studies of childhood ADHD symptoms
Source: medRxiv. 2025 Apr 17:2025.04.16.25325956. Preprint. [Version 1] doi: 10.1101/2025.04.16.25325956 (PMC12047943; doi:10.1101/2025.04.16.25325956)
Supplement: Supplement 2 [file media-2.xlsx]

## Sheet: Monocytes
Chromosome	basepair position	t-stat	p-value	q-value	Gene name
Monocytes: lambda = 1.067							(Suggestive) Significant findings for monocytes in GSMS
17	74865871	7.01171	6.96937e-12	7.77431e-05	MGAT5B		t-stat = test statistic
17	74865865	6.98645	8.22361e-12	7.77431e-05	MGAT5B		p-value = unadjusted p-value
17	74865876	6.95214	1.02877e-11	7.77431e-05	MGAT5B		q-value = p-value adjusted for the False Discovery Rate (FDR)
19	41324656	6.89172	1.52288e-11	7.84832e-05	CTC-490E21.12
19	41324654	6.83883	2.14192e-11	7.84832e-05	CTC-490E21.12
19	41324621	6.82677	2.31443e-11	7.84832e-05	CTC-490E21.12
17	74865881	6.81961	2.42331e-11	7.84832e-05	MGAT5B
8	48394642	6.70213	5.1215e-11	0.000145135	SPIDR
17	74865846	6.64961	7.13216e-11	0.000179657	MGAT5B
2	167079208	6.51795	1.62079e-10	0.000367446	AC010127.3
17	74865885	6.47687	2.08824e-10	0.000430381	MGAT5B
17	74865859	6.46119	2.29942e-10	0.000434413	MGAT5B
19	41324629	6.44328	2.5664e-10	0.000447556	CTC-490E21.12
19	41324616	6.4135	3.07899e-10	0.000498593	CTC-490E21.12
8	48394672	6.38766	3.60413e-10	0.000517008	SPIDR
19	41324627	6.38154	3.74076e-10	0.000517008	CTC-490E21.12
17	74865855	6.37566	3.87686e-10	0.000517008	MGAT5B
2	167079217	6.14969	1.49921e-09	0.00188824	AC010127.3
12	57561095	6.10811	1.91447e-09	0.00228434	LRP1
2	167079238	6.08729	2.16265e-09	0.00236456	AC010127.3
2	167079258	6.07923	2.26687e-09	0.00236456	AC010127.3
19	41324601	6.06879	2.40936e-09	0.00236456	CTC-490E21.12
2	167079180	6.06465	2.46829e-09	0.00236456	AC010127.3
19	41324683	6.06224	2.5032e-09	0.00236456	CTC-490E21.12
2	167079213	6.04143	2.82537e-09	0.00256213	AC010127.3
20	37056819	6.03155	2.99227e-09	0.00260911	SNHG17
12	57561150	6.00066	3.57822e-09	0.00300448	LRP1
19	41324694	5.96703	4.34371e-09	0.00351697	CTC-490E21.12
17	74865841	5.94734	4.86384e-09	0.0037725	MGAT5B
2	167079224	5.9428	4.99212e-09	0.0037725	AC010127.3
19	41324591	5.88282	7.03023e-09	0.00514131	CTC-490E21.12
2	167079168	5.84316	8.80239e-09	0.00623615	AC010127.3
2	167079269	5.80693	1.07971e-08	0.00741752	AC010127.3
19	41324716	5.79894	1.1293e-08	0.00753	CTC-490E21.12
15	63597071	5.78932	1.19197e-08	0.00772083	APH1B
1	45966146	5.77346	1.30274e-08	0.00820394	MMACHC
2	167079164	5.75966	1.40718e-08	0.00841002	AC010127.3
19	41324703	5.75935	1.40966e-08	0.00841002	CTC-490E21.12
13	92305298	5.74776	1.50379e-08	0.00872318	GPC5
17	74865820	5.7436	1.53911e-08	0.00872318	MGAT5B
17	74865815	5.73684	1.59811e-08	0.00883666	MGAT5B
19	41324563	5.71738	1.78073e-08	0.00961203	CTC-490E21.12
17	74865838	5.68347	2.14849e-08	0.0113274	MGAT5B
8	29679292	5.67105	2.30088e-08	0.0118552	RP11-94H18.1
16	23824848	5.66241	2.41303e-08	0.0121567	Intergenic
9	96785407	5.62839	2.90877e-08	0.0143356	Intergenic
17	74865830	5.5702	3.99545e-08	0.0192723	MGAT5B
19	41324707	5.56476	4.11536e-08	0.0194371	CTC-490E21.12
19	41324725	5.55399	4.36275e-08	0.0201851	CTC-490E21.12
17	74865787	5.52628	5.06784e-08	0.0229784	MGAT5B
1	246111764	5.51088	5.5064e-08	0.0244773	SMYD3
12	76266511	5.49485	6.00204e-08	0.0261674	RP11-114H23.1
14	27533060	5.4833	6.38569e-08	0.0262937	RP11-384J4.2
15	69503640	5.48084	6.47041e-08	0.0262937	GLCE
20	31495155	5.4787	6.54499e-08	0.0262937	EFCAB8
16	23824884	5.47826	6.56048e-08	0.0262937	Intergenic
2	202495480	5.47683	6.6109e-08	0.0262937	TMEM237
8	29505016	5.46179	7.16438e-08	0.0280038	Intergenic
12	76266487	5.44993	7.63281e-08	0.0293291	RP11-114H23.1
9	4742322	5.44557	7.81238e-08	0.0295187	Intergenic
12	76266497	5.43749	8.15592e-08	0.0303116	RP11-114H23.1
17	74865760	5.42635	8.65371e-08	0.0316429	MGAT5B
6	131851725	5.41134	9.37082e-08	0.0337212	Intergenic
20	31495165	5.3976	1.00783e-07	0.0352342	EFCAB8
12	57561082	5.39715	1.01021e-07	0.0352342	LRP1
12	57561189	5.37641	1.12718e-07	0.0387183	LRP1
15	63597084	5.36371	1.20513e-07	0.040778	APH1B
16	23824876	5.33013	1.43734e-07	0.0479199	Intergenic
17	74865779	5.32323	1.49019e-07	0.048962	MGAT5B
10	115082743	5.30131	1.67082e-07	0.0541124	Intergenic
18	11691895	5.27141	1.95171e-07	0.0623195	GIntergenicL
2	234978725	5.26669	2.00014e-07	0.0628368	SPP2
5	1667771	5.26365	2.03183e-07	0.0628368	Intergenic
21	37792888	5.26183	2.05107e-07	0.0628368	Intergenic
19	6418003	5.25894	2.08204e-07	0.0629353	KHSRP
3	115926380	5.25539	2.12057e-07	0.0632566	LSAMP
7	9467480	5.24501	2.23743e-07	0.0658755	Intergenic
2	234978714	5.23187	2.39436e-07	0.0695921	SPP2
6	46723484	5.2263	2.46402e-07	0.0704806	ANKRD66
20	49645389	5.22449	2.4871e-07	0.0704806	Intergenic
10	113155358	5.20578	2.73816e-07	0.0750146	Intergenic
2	202495459	5.20536	2.74393e-07	0.0750146	TMEM237
12	42326631	5.20519	2.74637e-07	0.0750146	Intergenic
13	114866311	5.20121	2.80297e-07	0.0750835	RASA3
7	142860557	5.19959	2.82636e-07	0.0750835	Intergenic
2	234978658	5.19809	2.84825e-07	0.0750835	SPP2
1	230584357	5.19034	2.96349e-07	0.0756175	Intergenic
8	29505027	5.19024	2.96509e-07	0.0756175	Intergenic
1	1912810	5.18454	3.0528e-07	0.0756175	C1orf222
4	169725693	5.18299	3.07701e-07	0.0756175	PALLD
1	29617245	5.18274	3.08096e-07	0.0756175	PTPRU
2	202495441	5.1815	3.10054e-07	0.0756175	TMEM237
1	246111733	5.18141	3.10198e-07	0.0756175	SMYD3
8	48573972	5.17647	3.18138e-07	0.0758209	SPIDR
12	11445802	5.1726	3.24476e-07	0.0758209	Intergenic
7	134434404	5.17121	3.26786e-07	0.0758209	CALD1
1	1638780	-5.17118	3.26835e-07	0.0758209	CDK11A
17	74865770	5.17044	3.28082e-07	0.0758209	MGAT5B
7	33022122	5.16849	3.31361e-07	0.0758209	AVL9
6	58726423	5.16667	3.34444e-07	0.0758209	Intergenic
1	155765166	5.1646	3.37984e-07	0.0758648	GON4L
17	74865776	5.15455	3.55746e-07	0.0780998	MGAT5B
2	42900837	5.15336	3.57893e-07	0.0780998	MTA3
4	186289472	5.15315	3.58276e-07	0.0780998	SNX25
6	7473542	5.14411	3.75128e-07	0.0809945	Intergenic
15	67224492	5.14221	3.78767e-07	0.0810087	RP11-798K3.3
2	167079297	5.13936	3.84289e-07	0.0814217	AC010127.3
7	33022117	5.13708	3.88758e-07	0.0816058	AVL9
18	11691866	5.13308	3.96731e-07	0.0825155	GIntergenicL
11	50688498	5.12535	4.12588e-07	0.0850334	Intergenic
10	113155337	5.12044	4.22968e-07	0.0856548	Intergenic
17	74865766	5.12035	4.23159e-07	0.0856548	MGAT5B
3	43608932	5.11147	4.42581e-07	0.0887933	ANO10
9	4717916	5.09621	4.78013e-07	0.0950606	AK3
7	156610970	5.08907	4.95507e-07	0.0976828	LMBR1
21	37792878	5.08326	5.1021e-07	0.0989591	Intergenic
10	113155341	5.0817	5.14236e-07	0.0989591	Intergenic
9	96785458	5.07908	5.21041e-07	0.0989591	Intergenic
1	1638802	-5.07849	5.22606e-07	0.0989591	CDK11A
13	88329871	5.07803	5.23807e-07	0.0989591	SLITRK5
1	1912820	5.06696	5.5373e-07	0.103182	C1orf222
10	19587509	5.06641	5.55263e-07	0.103182	MALRD1
19	41324745	5.06358	5.6321e-07	0.103808	CTC-490E21.12
15	67224534	5.05483	5.88433e-07	0.107582	RP11-798K3.3
1	155765110	5.05302	5.93803e-07	0.107696	GON4L
6	7473509	5.04931	6.04923e-07	0.108842	Intergenic
17	43517041	5.04612	6.14632e-07	0.109718	PLEKHM1
13	88329877	5.04396	6.2132e-07	0.110045	SLITRK5
7	37243539	5.03874	6.37727e-07	0.111835	ELMO1
16	18353856	5.0362	6.45854e-07	0.111835	Intergenic
1	235605610	5.03608	6.46226e-07	0.111835	TBCE
4	53370895	5.0334	6.54941e-07	0.112485	Intergenic
4	169725732	5.02913	6.69046e-07	0.114043	PALLD
22	30205660	-5.02538	6.81637e-07	0.115322	ASCC2
2	234978622	5.02044	6.98603e-07	0.117317	SPP2
2	234499326	5.01808	7.06874e-07	0.117834	Intergenic
20	31495180	5.01104	7.32056e-07	0.12114	EFCAB8
8	48573981	5.00455	7.56035e-07	0.124202	SPIDR
11	13114321	5.00235	7.64327e-07	0.124539	CTC-497E21.5
2	204471499	5.0011	7.69076e-07	0.124539	Intergenic
15	75952839	4.99423	7.95714e-07	0.127486	SNX33
2	236961760	4.9931	8.00178e-07	0.127486	AGAP1
6	7473500	4.9921	8.04144e-07	0.127486	Intergenic
8	29679312	4.99064	8.10002e-07	0.127523	RP11-94H18.1
18	53559181	4.98518	8.32183e-07	0.130112	RP11-214L13.1
2	100923633	4.97748	8.6448e-07	0.134182	LONRF2
6	7473495	4.97613	8.70259e-07	0.134182	Intergenic
11	99908536	4.9748	8.75975e-07	0.134182	CNTN5
17	43517035	4.9728	8.8468e-07	0.134331	PLEKHM1
6	121012612	4.97176	8.89227e-07	0.134331	Intergenic
6	159360019	4.96932	8.99995e-07	0.134331	Intergenic
13	88329884	4.96918	9.00643e-07	0.134331	SLITRK5
3	71441821	4.96615	9.14199e-07	0.13464	FOXP1
17	46604489	4.96606	9.14595e-07	0.13464	Intergenic
3	41666350	4.96041	9.40422e-07	0.137549	ULK4
14	47345386	4.95851	9.49273e-07	0.137754	MDGA2
4	125571965	-4.9575	9.5398e-07	0.137754	Intergenic
3	15142835	4.95579	9.62058e-07	0.138042	Intergenic
2	167079309	4.95188	9.80764e-07	0.139841	AC010127.3
9	4717911	4.9491	9.94252e-07	0.140406	AK3
7	9467526	4.94851	9.97113e-07	0.140406	Intergenic
3	15142830	4.94219	1.02857e-06	0.141718	Intergenic
5	74397288	4.94151	1.03203e-06	0.141718	ANKRD31
1	1638766	-4.93918	1.04392e-06	0.141718	CDK11A
2	242195943	4.93821	1.04886e-06	0.141718	HDLBP
11	116231215	4.93803	1.04981e-06	0.141718	Intergenic
12	3475212	4.9375	1.05255e-06	0.141718	Intergenic
7	2471660	4.93646	1.05791e-06	0.141718	CHST12
20	11306144	4.93599	1.06035e-06	0.141718	Intergenic
2	3665415	4.93442	1.06854e-06	0.141718	COLEC11
22	28685627	4.93435	1.06894e-06	0.141718	TTC28
18	11691853	4.92775	1.10406e-06	0.142565	GIntergenicL
2	236961749	4.92701	1.1081e-06	0.142565	AGAP1
10	6017567	4.9264	1.11141e-06	0.142565	IL15RA
10	113155331	4.92561	1.1157e-06	0.142565	Intergenic
4	124552549	-4.92557	1.1159e-06	0.142565	Intergenic
19	33971529	4.92531	1.11737e-06	0.142565	PEPD
1	33696801	4.92494	1.11935e-06	0.142565	Intergenic
9	137311807	4.92287	1.13076e-06	0.143214	RXRA
2	198571681	4.91906	1.15208e-06	0.144138	AC011997.1
17	74865802	4.9184	1.1558e-06	0.144138	MGAT5B
4	113373148	4.91816	1.15714e-06	0.144138	Intergenic
3	43608978	4.91234	1.1905e-06	0.147484	ANO10
8	46894140	4.90514	1.23315e-06	0.15139	Intergenic
8	127647567	4.90476	1.23539e-06	0.15139	RP11-89K10.1
7	142860518	4.90264	1.24825e-06	0.152144	Intergenic
20	29540042	4.90059	1.26078e-06	0.152849	Intergenic
7	37243527	4.89749	1.27996e-06	0.15435	ELMO1
3	153226123	4.89557	1.29203e-06	0.15498	RP11-23D24.2
3	102057406	4.88705	1.34672e-06	0.160346	ZPLD1
3	11610146	4.88632	1.35156e-06	0.160346	VGLL4
17	74865799	4.88408	1.36635e-06	0.160346	MGAT5B
1	93455832	4.88324	1.37193e-06	0.160346	Intergenic
12	3475218	4.88321	1.37213e-06	0.160346	Intergenic
1	1638758	-4.87902	1.40033e-06	0.162404	CDK11A
9	41041694	4.87847	1.40407e-06	0.162404	Intergenic
1	45966156	4.87446	1.43167e-06	0.164395	MMACHC
3	115926390	4.87263	1.44448e-06	0.164395	LSAMP
6	135431343	4.87243	1.44585e-06	0.164395	Intergenic
17	46604481	4.8718	1.45028e-06	0.164395	Intergenic
9	3502026	4.86702	1.48428e-06	0.167412	RFX3
17	43517048	4.86465	1.50148e-06	0.168513	PLEKHM1
18	19191384	4.86278	1.51511e-06	0.168537	Intergenic
10	19587514	4.86258	1.51656e-06	0.168537	MALRD1
11	13114329	4.86051	1.53188e-06	0.168714	CTC-497E21.5
6	135431338	4.86035	1.53303e-06	0.168714	Intergenic
5	663196	4.85563	1.56847e-06	0.171491	CEP72
4	186289484	4.85462	1.57617e-06	0.171491	SNX25
2	100923640	4.8538	1.58244e-06	0.171491	LONRF2
9	65878801	4.853	1.58852e-06	0.171491	Intergenic
3	11610193	4.84635	1.64043e-06	0.175441	VGLL4
5	1667787	4.84463	1.6541e-06	0.175441	Intergenic
19	20278819	4.84388	1.66015e-06	0.175441	CTC-260E6.6
19	36623539	4.84382	1.66065e-06	0.175441	Intergenic
15	80217975	4.84342	1.66381e-06	0.175441	Intergenic
10	545106	4.84195	1.67567e-06	0.175873	DIP2C
20	56796957	4.83851	1.70368e-06	0.177989	ANKRD60
15	41369306	4.83423	1.73921e-06	0.180868	INO80
1	26106700	4.82752	1.79636e-06	0.185958	MAN1C1
17	46604498	4.8254	1.81482e-06	0.18659	Intergenic
15	41369295	4.82456	1.82215e-06	0.18659	INO80
12	3475206	4.82324	1.83373e-06	0.18659	Intergenic
13	57895805	4.82305	1.83539e-06	0.18659	Intergenic
12	3475216	4.82056	1.85751e-06	0.187505	Intergenic
16	56375095	4.81915	1.87015e-06	0.187505	GIntergenicO1
1	47736642	4.81752	1.88492e-06	0.187505	STIL
5	126244007	4.81674	1.89192e-06	0.187505	MARCH3
5	58849724	4.81558	1.90258e-06	0.187505	PDE4D
3	78228944	4.81528	1.90529e-06	0.187505	Intergenic
8	8420578	4.81405	1.91652e-06	0.187505	CTD-3023L14.2
7	134434351	4.81385	1.91839e-06	0.187505	CALD1
15	63145968	4.81344	1.92218e-06	0.187505	RP11-1069G10.1
3	15142819	4.81249	1.93096e-06	0.187505	Intergenic
15	83619981	4.81202	1.93537e-06	0.187505	HOMER2
9	3502022	4.81009	1.95339e-06	0.188446	RFX3
21	17959675	4.80414	2.00988e-06	0.191351	LINC00478
22	28685659	4.8037	2.01411e-06	0.191351	TTC28
16	5723335	4.80364	2.01476e-06	0.191351	RP11-420N3.2
4	179727018	4.80338	2.01726e-06	0.191351	Intergenic
18	44404060	4.79856	2.06439e-06	0.194988	PIAS2
13	33882952	4.79771	2.07281e-06	0.194988	STARD13
1	14458849	4.79568	2.09302e-06	0.196076	Intergenic
18	55898152	4.79477	2.10221e-06	0.196126	NEDD4L
19	36623527	4.78992	2.15157e-06	0.19922	Intergenic
1	85284639	4.78942	2.15663e-06	0.19922	LPAR3
22	30205636	-4.78893	2.16174e-06	0.19922	ASCC2
2	234499335	4.78725	2.17913e-06	0.199703	Intergenic
16	15314329	4.78673	2.18459e-06	0.199703	Intergenic
5	663185	4.78514	2.20131e-06	0.200423	CEP72
20	50221537	4.78224	2.23192e-06	0.20221	ATP9A
1	235605595	4.77939	2.26257e-06	0.20221	TBCE
10	545104	4.77801	2.27745e-06	0.20221	DIP2C
10	135382902	4.77759	2.28211e-06	0.20221	SPRN
11	13114314	4.77752	2.28279e-06	0.20221	CTC-497E21.5
1	1638751	-4.77704	2.28803e-06	0.20221	CDK11A
21	35694315	4.77633	2.2958e-06	0.20221	AP000320.7
20	37056856	4.77632	2.29591e-06	0.20221	SNHG17
16	15314378	4.77583	2.30136e-06	0.20221	Intergenic
12	13825402	4.77503	2.31013e-06	0.20221	GRIN2B
13	88329875	4.77422	2.3191e-06	0.202214	SLITRK5
16	50330009	4.77263	2.3367e-06	0.20276	ADCY7
1	205495233	4.77204	2.34324e-06	0.20276	CDK18
2	224531579	4.76884	2.3793e-06	0.205097	Intergenic
5	663206	4.76801	2.38875e-06	0.205132	CEP72
16	10974901	-4.76658	2.40507e-06	0.205754	RP11-876N24.2
2	167079313	4.76523	2.42056e-06	0.2063	AC010127.3
6	103425214	4.76153	2.46358e-06	0.20918	Intergenic
19	14555770	4.75496	2.5418e-06	0.213037	PKN1
20	33283646	4.75481	2.54351e-06	0.213037	Intergenic
8	8420555	4.75459	2.54618e-06	0.213037	CTD-3023L14.2
15	83619993	4.75456	2.54658e-06	0.213037	HOMER2
7	32316614	4.75348	2.55965e-06	0.213343	PDE1C
10	26472279	4.75116	2.588e-06	0.214915	MYO3A
15	75981911	4.748	2.62713e-06	0.215237	CSPG4
1	1638831	-4.74772	2.63072e-06	0.215237	CDK11A
9	25039	4.74666	2.64398e-06	0.215237	XXyac-YRM2039.2
10	113155321	4.74631	2.6483e-06	0.215237	Intergenic
1	1638821	-4.74624	2.64926e-06	0.215237	CDK11A
6	159360035	4.74563	2.65688e-06	0.215237	Intergenic
3	11610142	4.74544	2.65928e-06	0.215237	VGLL4
17	77916733	4.74425	2.67438e-06	0.215237	TBC1D16
2	214523620	4.74359	2.68272e-06	0.215237	SPAG16
11	21412031	4.74321	2.68758e-06	0.215237	NELL1
5	1667793	4.74253	2.6963e-06	0.215237	Intergenic
22	49099430	4.73977	2.73177e-06	0.217266	FAM19A5
6	93442749	4.73672	2.77158e-06	0.217266	Intergenic
6	166103267	4.73669	2.77187e-06	0.217266	PDE10A
10	29214099	4.73645	2.77507e-06	0.217266	Intergenic
2	34139833	4.7361	2.77974e-06	0.217266	AC009499.1
18	24807474	4.73419	2.8049e-06	0.217266	RP11-57J16.1
4	125957495	4.73374	2.8109e-06	0.217266	Intergenic
2	86913583	4.73369	2.81164e-06	0.217266	CHMP3
6	166103252	4.73315	2.8188e-06	0.217266	PDE10A
1	4328805	-4.73251	2.82734e-06	0.217266	Intergenic
17	3664563	4.73202	2.83396e-06	0.217266	ITGAE
19	6417994	4.73181	2.83673e-06	0.217266	KHSRP
9	25013	4.72876	2.878e-06	0.219586	XXyac-YRM2039.2
18	65127475	4.72766	2.89297e-06	0.219586	Intergenic
1	1638814	-4.72743	2.89608e-06	0.219586	CDK11A
21	34399005	4.72398	2.94372e-06	0.221501	AP000282.2
11	21412084	4.72373	2.94727e-06	0.221501	NELL1
11	21412088	4.72266	2.96218e-06	0.221501	NELL1
15	67224475	4.72215	2.96932e-06	0.221501	RP11-798K3.3
3	12792283	4.72159	2.97721e-06	0.221501	TMEM40
7	4857000	4.72139	2.97996e-06	0.221501	RADIL
5	176601065	4.71931	3.00946e-06	0.222963	NSD1
13	91080809	4.71721	3.03939e-06	0.223494	Intergenic
9	25024	4.71706	3.04157e-06	0.223494	XXyac-YRM2039.2
1	152906670	4.71674	3.04621e-06	0.223494	RP1-13P20.6
19	15441735	4.71435	3.08077e-06	0.224854	BRD4
3	174822702	4.71409	3.08457e-06	0.224854	IntergenicALADL2
7	122526174	4.70945	3.15275e-06	0.228613	CADPS2
5	56893750	4.70921	3.1563e-06	0.228613	CTD-2023N9.2
8	8420546	4.70688	3.19113e-06	0.229164	CTD-3023L14.2
9	112281951	4.70588	3.20627e-06	0.229164	Intergenic
10	6017587	4.7055	3.21202e-06	0.229164	IL15RA
11	21412092	4.7049	3.22108e-06	0.229164	NELL1
12	3475203	4.70417	3.23223e-06	0.229164	Intergenic
19	41324545	4.70353	3.24195e-06	0.229164	CTC-490E21.12
2	86913505	4.70347	3.24282e-06	0.229164	CHMP3
19	6418011	4.70334	3.24478e-06	0.229164	KHSRP
3	175624333	4.70176	3.26905e-06	0.230061	Intergenic
17	46604495	4.70084	3.28321e-06	0.230061	Intergenic
8	127647539	4.69915	3.30943e-06	0.230061	RP11-89K10.1
6	159359999	4.69858	3.31829e-06	0.230061	Intergenic
3	62553492	4.69776	3.33124e-06	0.230061	CADPS
11	21412027	4.6977	3.33212e-06	0.230061	NELL1
5	80458356	4.69597	3.35928e-06	0.230061	RASGRF2
17	17366803	4.69592	3.36011e-06	0.230061	Intergenic
6	13610310	4.69591	3.36026e-06	0.230061	SIRT5
8	48394755	4.69549	3.36689e-06	0.230061	SPIDR
3	15142852	4.69481	3.37771e-06	0.230061	Intergenic
9	137875450	4.6944	3.38417e-06	0.230061	Intergenic
6	103425192	4.69407	3.38941e-06	0.230061	Intergenic
8	1459517	-4.69276	3.4104e-06	0.230593	DLGAP2
16	16451513	4.69231	3.41759e-06	0.230593	RP11-958N24.2
9	137875448	4.68974	3.45916e-06	0.232391	Intergenic
4	20804554	4.6891	3.46959e-06	0.232391	KCNIP4
10	114701783	4.68877	3.47498e-06	0.232391	Intergenic
16	15314320	4.68681	3.50713e-06	0.233754	Intergenic
14	44206119	4.68624	3.51643e-06	0.233754	Intergenic
4	148855282	4.68556	3.5278e-06	0.233754	ARHGAP10
2	124444891	4.68337	3.56422e-06	0.233754	Intergenic
12	13825416	4.68298	3.57073e-06	0.233754	GRIN2B
6	159360008	4.68207	3.58602e-06	0.233754	Intergenic
12	6338819	4.682	3.58719e-06	0.233754	CD9
16	50330067	4.68194	3.58813e-06	0.233754	ADCY7
1	85284615	4.68194	3.58817e-06	0.233754	LPAR3
5	1667789	4.68013	3.61868e-06	0.235067	Intergenic
21	37792869	4.67842	3.64785e-06	0.236284	Intergenic
2	100923671	4.67436	3.71789e-06	0.240064	LONRF2
5	100796669	-4.67382	3.72738e-06	0.240064	Intergenic
11	1554243	4.67122	3.77301e-06	0.241874	Intergenic
9	25046	4.6706	3.78397e-06	0.241874	XXyac-YRM2039.2
7	70799304	4.6704	3.78749e-06	0.241874	WBSCR17
18	19191353	4.66751	3.83905e-06	0.244478	Intergenic
6	103425205	4.66222	3.93535e-06	0.248329	Intergenic
6	135431318	4.66221	3.93547e-06	0.248329	Intergenic
3	115926413	4.66196	3.94004e-06	0.248329	LSAMP
12	132827557	4.65934	3.98859e-06	0.248329	GALNT9
13	88329853	4.65839	4.00634e-06	0.248329	SLITRK5
20	37056860	4.65762	4.02072e-06	0.248329	SNHG17
7	47355088	4.65744	4.02409e-06	0.248329	TNS3
7	99071697	4.65744	4.02421e-06	0.248329	ZNF789
3	115926347	4.6569	4.0343e-06	0.248329	LSAMP
4	20804561	4.6559	4.05325e-06	0.248329	KCNIP4
10	115082720	4.65454	4.07895e-06	0.248329	Intergenic
4	6447500	4.65368	4.09547e-06	0.248329	PPP2R2C
14	70258110	4.65344	4.10003e-06	0.248329	SLC10A1
5	137699321	4.65245	4.11895e-06	0.248329	KDM3B
15	70049691	4.65215	4.1247e-06	0.248329	Intergenic
12	6338823	4.6521	4.12574e-06	0.248329	CD9
17	41456174	4.65191	4.12928e-06	0.248329	LINC00910
16	58782899	4.65181	4.13131e-06	0.248329	RP11-410D17.2
22	30205682	-4.65169	4.13359e-06	0.248329	ASCC2
6	14432032	4.65052	4.15616e-06	0.248329	Intergenic
3	90326211	4.65023	4.16194e-06	0.248329	Intergenic
4	65219306	4.65012	4.16403e-06	0.248329	TECRL
16	16451557	4.64982	4.16972e-06	0.248329	RP11-958N24.2
4	39680787	4.64958	4.17443e-06	0.248329	Intergenic
3	102057352	4.64881	4.18958e-06	0.248329	ZPLD1
9	65878787	4.64881	4.18959e-06	0.248329	Intergenic
20	50221519	4.64611	4.24249e-06	0.248329	ATP9A
13	114866299	4.64575	4.24961e-06	0.248329	RASA3
1	223208250	4.64433	4.27787e-06	0.248329	Intergenic
4	22892776	-4.64375	4.28949e-06	0.248329	Intergenic
2	236961742	4.64372	4.29006e-06	0.248329	AGAP1
2	185746025	4.64243	4.31598e-06	0.248329	ZNF804A
5	1083956	4.64208	4.3229e-06	0.248329	SLC12A7
18	55898161	4.64176	4.32937e-06	0.248329	NEDD4L
3	11610162	4.64164	4.33178e-06	0.248329	VGLL4
10	95064250	4.64156	4.33351e-06	0.248329	Intergenic
17	43516997	4.64137	4.33734e-06	0.248329	PLEKHM1
7	109549617	4.64106	4.34347e-06	0.248329	Intergenic
6	80077925	4.6407	4.35076e-06	0.248329	Intergenic
2	205943703	4.64068	4.35124e-06	0.248329	PARD3B
15	27999548	4.6401	4.36306e-06	0.248329	Intergenic
4	98048617	4.63986	4.36793e-06	0.248329	RP11-431J17.1
1	47650741	-4.6397	4.37115e-06	0.248329	PDZK1IP1
10	26472308	4.63919	4.38149e-06	0.248329	MYO3A
17	14718717	4.63663	4.43402e-06	0.25068	Intergenic
6	145984774	4.63544	4.45864e-06	0.251203	EPM2A
16	58782913	4.63453	4.47764e-06	0.251203	RP11-410D17.2
16	5723341	4.63443	4.47967e-06	0.251203	RP11-420N3.2
3	67948640	4.63405	4.48761e-06	0.251203	RP11-81N13.1
15	70049776	4.63229	4.52452e-06	0.252034	Intergenic
14	47345288	4.63228	4.52468e-06	0.252034	MDGA2
18	61002544	4.63081	4.55565e-06	0.252705	KDSR
18	65127398	4.63026	4.56726e-06	0.252705	Intergenic
14	100820297	4.63013	4.57016e-06	0.252705	WARS
20	49645339	4.62842	4.60649e-06	0.253125	Intergenic
16	50330088	4.6284	4.60693e-06	0.253125	ADCY7
7	111152487	4.62776	4.62069e-06	0.253125	IMMP2L
11	12041425	4.62768	4.62242e-06	0.253125	Intergenic
21	34398992	4.62648	4.64813e-06	0.253739	AP000282.2
6	2789060	4.62577	4.66353e-06	0.253739	Intergenic
12	13825427	4.6254	4.67151e-06	0.253739	GRIN2B
19	3591404	4.62435	4.69433e-06	0.253739	GIPC3
5	39508251	4.62419	4.69787e-06	0.253739	Intergenic
6	102122408	4.62285	4.72727e-06	0.253739	GRIK2
14	90379443	4.62263	4.73208e-06	0.253739	RP11-33N16.3
17	8402483	4.62223	4.74083e-06	0.253739	MYH10
1	152906716	4.62192	4.74767e-06	0.253739	RP1-13P20.6
20	6187153	4.62139	4.75936e-06	0.253739	Intergenic
9	18179244	4.62118	4.76403e-06	0.253739	Intergenic
6	32489838	4.6201	4.78782e-06	0.253739	HLA-DRB5
20	11306129	4.62008	4.78836e-06	0.253739	Intergenic
3	20016576	4.61924	4.80697e-06	0.253739	RAB5A
3	100230351	4.61884	4.81588e-06	0.253739	TMEM45A
13	91080865	4.6184	4.82592e-06	0.253739	Intergenic
8	4303330	4.61806	4.83351e-06	0.253739	CSMD1
10	3689068	4.61754	4.84507e-06	0.253739	Intergenic
4	20804558	4.61629	4.87322e-06	0.253739	KCNIP4
19	36623495	4.61532	4.89519e-06	0.253739	Intergenic
2	66405072	4.61515	4.89912e-06	0.253739	Intergenic
10	99211550	4.61511	4.89989e-06	0.253739	ZDHHC16
20	50221542	4.61453	4.91316e-06	0.253739	ATP9A
1	29617177	4.6144	4.91604e-06	0.253739	PTPRU
4	124552537	-4.61362	4.93395e-06	0.253739	Intergenic
9	3175377	4.61291	4.95016e-06	0.253739	Intergenic
11	76352286	4.61255	4.9584e-06	0.253739	Intergenic
5	172428636	4.61247	4.96018e-06	0.253739	ATP6V0E1
1	166596766	4.61246	4.96046e-06	0.253739	FMO9P
9	25051	4.61207	4.96941e-06	0.253739	XXyac-YRM2039.2
15	70049766	4.61103	4.99348e-06	0.254396	Intergenic
9	3502017	4.60904	5.03963e-06	0.255311	RFX3
1	1638826	-4.60899	5.04074e-06	0.255311	CDK11A
3	166830867	4.6088	5.04524e-06	0.255311	Intergenic
8	96608888	4.60642	5.1012e-06	0.256843	KB-1047C11.2
11	61621401	4.60604	5.11025e-06	0.256843	FADS2
17	73542696	-4.60587	5.11423e-06	0.256843	LLGL2
7	69953193	4.60559	5.12084e-06	0.256843	AUTS2
7	158664247	4.60432	5.15094e-06	0.257555	WDR60
18	21434182	4.60344	5.17186e-06	0.257555	LAMA3
7	56010471	-4.60295	5.18366e-06	0.257555	MRPS17
6	14432054	4.60271	5.18956e-06	0.257555	Intergenic
21	34398990	4.60261	5.19183e-06	0.257555	AP000282.2
9	65878821	4.60177	5.21202e-06	0.257992	Intergenic
18	55898205	4.60022	5.2496e-06	0.258987	NEDD4L
1	12403294	4.6	5.25496e-06	0.258987	VPS13D
1	4328814	-4.599	5.27927e-06	0.259593	Intergenic
2	187456078	4.59855	5.29017e-06	0.259593	ITGAV
18	19191424	4.59719	5.32342e-06	0.260457	Intergenic
20	33283670	4.59683	5.33245e-06	0.260457	Intergenic
6	145927383	4.59643	5.34224e-06	0.260457	EPM2A
1	149783948	4.59587	5.35619e-06	0.260577	Intergenic
8	127647537	4.59493	5.37932e-06	0.261142	RP11-89K10.1
1	210872235	4.59342	5.41701e-06	0.262409	KCNH1
1	212471784	-4.59268	5.43558e-06	0.262748	PPP2R5A
3	102057437	4.59182	5.45718e-06	0.263231	ZPLD1
18	21369678	4.59002	5.5026e-06	0.264692	LAMA3
16	16451527	4.5897	5.51084e-06	0.264692	RP11-958N24.2
11	71912735	4.58785	5.55794e-06	0.26639	RP11-807H22.7
4	101835281	4.5846	5.64185e-06	0.266648	Intergenic
12	124286826	4.58448	5.64502e-06	0.266648	DIntergenicH10
18	55898144	4.58441	5.6467e-06	0.266648	NEDD4L
5	1667801	4.58439	5.64746e-06	0.266648	Intergenic
1	230140639	-4.58429	5.64992e-06	0.266648	RP11-552D4.1
6	102122399	4.58361	5.66755e-06	0.266648	GRIK2
13	92305230	4.58348	5.6711e-06	0.266648	GPC5
3	122336486	4.5831	5.681e-06	0.266648	PARP15
19	7013480	4.58294	5.68524e-06	0.266648	Intergenic
8	127789424	4.5828	5.68883e-06	0.266648	RP11-351C8.1
4	179727033	4.58258	5.69459e-06	0.266648	Intergenic
9	133881089	-4.58182	5.71469e-06	0.266648	Intergenic
19	8206073	4.58103	5.73533e-06	0.266648	FBN3
2	204471529	4.58074	5.74321e-06	0.266648	Intergenic
6	67381053	4.58064	5.74566e-06	0.266648	Intergenic
1	210872194	4.58042	5.75151e-06	0.266648	KCNH1
1	152906736	4.57955	5.77474e-06	0.267179	RP1-13P20.6
19	7505278	-4.57885	5.79325e-06	0.267302	CTD-2207O23.3
1	154476058	4.57856	5.80097e-06	0.267302	TDRD10
9	65586832	4.57776	5.82235e-06	0.267742	RP11-203I2.1
3	11610138	4.57723	5.83662e-06	0.267855	VGLL4
9	18179275	4.57486	5.9007e-06	0.268496	Intergenic
10	135382904	4.57485	5.90084e-06	0.268496	SPRN
7	156611017	4.57453	5.9095e-06	0.268496	LMBR1
17	75883970	4.57453	5.90961e-06	0.268496	Intergenic
3	185623508	-4.57423	5.91763e-06	0.268496	Intergenic
12	11868672	4.57409	5.92163e-06	0.268496	ETV6
16	84741148	-4.57123	5.99991e-06	0.270465	USP10
13	88329845	4.5712	6.00074e-06	0.270465	SLITRK5
3	17021847	-4.5712	6.00085e-06	0.270465	PLCL2
2	139110131	4.57065	6.01584e-06	0.270534	Intergenic
1	212471780	-4.57028	6.02626e-06	0.270534	PPP2R5A
6	13610322	4.56915	6.05753e-06	0.271113	SIRT5
6	67381058	4.56873	6.06917e-06	0.271113	Intergenic
11	49932792	4.56851	6.07555e-06	0.271113	Intergenic
19	5941198	4.56753	6.10279e-06	0.271113	RANBP3
3	166830887	4.56728	6.1099e-06	0.271113	Intergenic
2	236961729	4.56724	6.1109e-06	0.271113	AGAP1
4	1215513	-4.56661	6.1287e-06	0.271121	CTBP1
4	22892792	-4.56639	6.135e-06	0.271121	Intergenic
7	122526196	4.56477	6.18077e-06	0.272612	CADPS2
14	44206046	4.5639	6.20547e-06	0.273033	Intergenic
16	58927140	4.56274	6.23849e-06	0.273033	RP11-410D17.2
12	6338863	4.56189	6.26294e-06	0.273033	CD9
4	186291468	4.56065	6.29873e-06	0.273033	LRP2BP
1	29617200	4.56058	6.30071e-06	0.273033	PTPRU
9	4717873	4.5605	6.30286e-06	0.273033	AK3
1	153424987	4.56044	6.30474e-06	0.273033	Intergenic
19	47038498	4.56019	6.31195e-06	0.273033	PPP5D1
13	92305310	4.56012	6.31409e-06	0.273033	GPC5
17	17165839	4.56009	6.31495e-06	0.273033	COPS3
8	52552089	4.55982	6.32279e-06	0.273033	PXDNL
10	76276790	-4.55881	6.35192e-06	0.273769	ADK
17	77916710	4.55804	6.37461e-06	0.274226	TBC1D16
17	9941535	4.55582	6.43962e-06	0.276498	GAS7
2	134373339	4.55321	6.51724e-06	0.279302	Intergenic
5	151590147	4.55252	6.53792e-06	0.279659	CTB-12O2.1
19	20278865	4.55137	6.57227e-06	0.280365	CTC-260E6.6
9	25019	4.55114	6.57914e-06	0.280365	XXyac-YRM2039.2
9	25070	4.55009	6.6111e-06	0.280556	XXyac-YRM2039.2
13	66720727	4.54944	6.63077e-06	0.280556	Intergenic
9	65586848	4.54871	6.653e-06	0.280556	RP11-203I2.1
18	77558279	4.54863	6.65544e-06	0.280556	RP11-154H12.3
11	128069094	4.54862	6.65559e-06	0.280556	Intergenic
16	72133551	4.54855	6.65788e-06	0.280556	DHX38
1	22359077	-4.54784	6.67951e-06	0.280635	Intergenic
2	177291589	4.54699	6.70552e-06	0.280635	Intergenic
7	122526163	4.54659	6.71759e-06	0.280635	CADPS2
10	545198	4.54613	6.73192e-06	0.280635	DIP2C
7	137533116	4.54584	6.74077e-06	0.280635	Intergenic
4	60033272	-4.5458	6.74202e-06	0.280635	RP11-622J8.1
19	7505267	-4.54566	6.74641e-06	0.280635	CTD-2207O23.3
10	76276769	-4.54475	6.77449e-06	0.280909	ADK
2	221687926	4.5446	6.77904e-06	0.280909	Intergenic
6	13610345	4.54425	6.79016e-06	0.280909	SIRT5
9	18179249	4.54364	6.80911e-06	0.281045	Intergenic
1	212471772	-4.54334	6.81824e-06	0.281045	PPP2R5A
16	50188298	4.54188	6.86414e-06	0.282423	PAPD5
3	190125960	4.54108	6.88914e-06	0.282938	CLDN16
10	114701773	4.5404	6.91067e-06	0.283309	Intergenic
9	65586850	4.53986	6.92769e-06	0.283494	RP11-203I2.1
21	43732256	-4.53886	6.95927e-06	0.284273	TFF3
14	26595138	4.53833	6.97614e-06	0.28445	RP11-314P15.2
4	125957499	4.53755	7.00106e-06	0.284954	Intergenic
9	47248195	4.53682	7.02459e-06	0.285399	Intergenic
2	107111393	4.53529	7.07387e-06	0.286294	CD8BP
22	49099442	4.53506	7.08112e-06	0.286294	FAM19A5
13	88329851	4.53407	7.1132e-06	0.286294	SLITRK5
2	70998494	4.53378	7.12275e-06	0.286294	Intergenic
17	5355585	4.53354	7.13067e-06	0.286294	DHX33
6	14432075	4.53241	7.16729e-06	0.286294	Intergenic
7	4856969	4.53211	7.17727e-06	0.286294	RADIL
15	75981901	4.53209	7.17793e-06	0.286294	CSPG4
2	159490617	4.53181	7.18716e-06	0.286294	PKP4
19	52551675	4.53088	7.21775e-06	0.286294	ZNF432
21	37792900	4.5305	7.23026e-06	0.286294	Intergenic
3	167280958	4.5303	7.23685e-06	0.286294	WDR49
7	26332309	4.53026	7.23793e-06	0.286294	SNX10
4	118871367	4.53025	7.23836e-06	0.286294	Intergenic
16	47539287	4.52999	7.24702e-06	0.286294	PHKB
4	21101819	4.52994	7.24867e-06	0.286294	KCNIP4
6	158273186	4.52864	7.29173e-06	0.287252	SNX9
15	67224558	4.52831	7.30284e-06	0.287252	RP11-798K3.3
6	145927351	4.52806	7.31093e-06	0.287252	EPM2A
2	100923673	4.52738	7.33373e-06	0.287649	LONRF2
5	137699304	4.52466	7.42533e-06	0.290739	KDM3B
15	42968030	4.52195	7.51768e-06	0.293847	STARD9
18	44404044	4.52063	7.56279e-06	0.294429	PIAS2
9	65878776	4.52034	7.57272e-06	0.294429	Intergenic
13	114866351	4.5203	7.57421e-06	0.294429	RASA3
16	56375121	4.52	7.5845e-06	0.294429	GIntergenicO1
17	73542672	-4.51959	7.59859e-06	0.294471	LLGL2
7	45218366	4.51855	7.63468e-06	0.295365	RAMP3
5	80458400	4.51494	7.76118e-06	0.299747	RASGRF2
5	80458375	4.51419	7.78766e-06	0.300259	RASGRF2
10	83949329	-4.51319	7.82311e-06	0.301113	NRG3
21	27523927	4.51221	7.8583e-06	0.301955	APP
7	6288180	4.51174	7.87493e-06	0.30198	CYTH3
13	115055335	4.51144	7.88559e-06	0.30198	UPF3A
1	47650744	-4.51093	7.90387e-06	0.30217	PDZK1IP1
14	63875088	4.51037	7.92434e-06	0.302442	PPP2R5E
17	77916708	4.50989	7.94155e-06	0.30259	TBC1D16
2	234609611	-4.50921	7.96598e-06	0.302931	UGT1A8
11	126612565	4.5089	7.97723e-06	0.302931	KIRREL3
11	71912751	4.50742	8.03125e-06	0.30379	RP11-807H22.7
4	60033319	-4.50704	8.04485e-06	0.30379	RP11-622J8.1
6	32489844	4.50703	8.04524e-06	0.30379	HLA-DRB5
7	69953202	4.50681	8.05344e-06	0.30379	AUTS2
6	13610355	4.50512	8.11531e-06	0.304111	SIRT5
12	3475194	4.50395	8.1585e-06	0.304111	Intergenic
7	69953199	4.50381	8.16395e-06	0.304111	AUTS2
12	3475188	4.50356	8.17325e-06	0.304111	Intergenic
19	7207142	4.50335	8.18107e-06	0.304111	INSR
14	63875130	4.50311	8.18988e-06	0.304111	PPP2R5E
10	69646690	4.50288	8.19854e-06	0.304111	SIRT1
9	72663166	4.50263	8.20761e-06	0.304111	MAMDC2
17	43346037	-4.50209	8.22769e-06	0.304111	MAP3K14
5	172428626	4.50182	8.23786e-06	0.304111	ATP6V0E1
5	94330348	4.50157	8.24713e-06	0.304111	MCTP1
7	64253013	4.50132	8.25663e-06	0.304111	Intergenic
4	71449623	4.50099	8.26904e-06	0.304111	Intergenic
20	57487577	4.50093	8.2714e-06	0.304111	Intergenic
13	66720720	4.50048	8.28807e-06	0.304111	Intergenic
5	166470754	4.50015	8.30066e-06	0.304111	Intergenic
3	49035364	4.49996	8.30767e-06	0.304111	P4HTM
10	545207	4.49973	8.3162e-06	0.304111	DIP2C
9	2484402	4.49972	8.31685e-06	0.304111	RP11-125B21.2
10	7382034	4.49795	8.38384e-06	0.306068	SFMBT2
1	1912799	4.49759	8.39759e-06	0.306077	C1orf222
6	32489793	4.49677	8.42882e-06	0.306722	HLA-DRB5
1	244245142	4.49577	8.46705e-06	0.307619	RP11-278H7.4
8	4303418	4.49512	8.49198e-06	0.308031	CSMD1
7	158664229	4.49433	8.52234e-06	0.308617	WDR60
7	37412732	4.49287	8.579e-06	0.308617	ELMO1
7	66919343	4.49253	8.59217e-06	0.308617	Intergenic
2	100923624	4.49246	8.59512e-06	0.308617	LONRF2
3	153226090	4.49153	8.63142e-06	0.308617	RP11-23D24.2
20	56796942	4.49144	8.63462e-06	0.308617	ANKRD60
7	3805268	4.49135	8.63844e-06	0.308617	SDK1
1	29617182	4.49062	8.66671e-06	0.308617	PTPRU
5	663216	4.49049	8.67202e-06	0.308617	CEP72
1	149783935	4.49024	8.68175e-06	0.308617	Intergenic
1	40018109	4.49004	8.68985e-06	0.308617	PPIEL
7	158664263	4.48985	8.69723e-06	0.308617	WDR60
3	79393560	4.48906	8.72821e-06	0.308617	ROBO1
12	3475192	4.48906	8.72822e-06	0.308617	Intergenic
8	55380040	4.48835	8.75641e-06	0.308617	Intergenic
11	46388929	4.48824	8.76065e-06	0.308617	DGKZ
13	88329829	4.48818	8.76317e-06	0.308617	SLITRK5
12	115103531	4.4881	8.76639e-06	0.308617	Intergenic
3	116111465	4.48783	8.77686e-06	0.308617	LSAMP
9	67283267	4.48775	8.78038e-06	0.308617	AQP7P1
1	73247428	4.48583	8.85689e-06	0.310824	RP4-660H19.1
17	1695757	4.48505	8.88801e-06	0.311116	SMYD4
22	49099409	4.48448	8.91122e-06	0.311116	FAM19A5
1	10291784	4.48418	8.92336e-06	0.311116	KIF1B
3	171343393	4.48373	8.94154e-06	0.311116	PLD1
3	65854798	4.48363	8.9454e-06	0.311116	MAGI1
20	49645332	4.48328	8.95948e-06	0.311116	Intergenic
22	50568066	4.48308	8.96761e-06	0.311116	MOV10L1
14	90379423	4.48237	8.99666e-06	0.311116	RP11-33N16.3
9	137875457	4.48222	9.00256e-06	0.311116	Intergenic
8	55380037	4.48197	9.01297e-06	0.311116	Intergenic
17	8144334	4.48169	9.02409e-06	0.311116	CTC1
1	218105564	4.48155	9.02989e-06	0.311116	Intergenic
11	103769250	4.48064	9.0671e-06	0.311669	Intergenic
22	49962074	4.48019	9.08552e-06	0.311669	C22orf34
16	14751462	4.48015	9.08717e-06	0.311669	BFAR
3	190125967	4.47766	9.18993e-06	0.313346	CLDN16
14	44206150	4.47713	9.21215e-06	0.313346	Intergenic
17	5355597	4.47696	9.21928e-06	0.313346	DHX33
10	76276759	-4.47682	9.22478e-06	0.313346	ADK
17	8144332	4.47665	9.23199e-06	0.313346	CTC1
22	49099471	4.47604	9.2574e-06	0.313346	FAM19A5
15	40083675	4.47548	9.28087e-06	0.313346	RP11-37C7.1
1	235605634	4.47494	9.30346e-06	0.313346	TBCE
20	9558260	-4.47491	9.30499e-06	0.313346	PAK7
18	53559262	4.47408	9.33974e-06	0.313346	RP11-214L13.1
2	219925818	4.47356	9.3619e-06	0.313346	Intergenic
16	31347648	4.47331	9.37243e-06	0.313346	Intergenic
8	52552056	4.47306	9.38305e-06	0.313346	PXDNL
18	76879724	-4.47293	9.38849e-06	0.313346	ATP9B
19	36623594	4.47286	9.39145e-06	0.313346	Intergenic
1	149783964	4.47235	9.41281e-06	0.313346	Intergenic
6	3505922	4.4722	9.4195e-06	0.313346	Intergenic
16	10974896	-4.47214	9.42184e-06	0.313346	RP11-876N24.2
19	13041340	4.47175	9.43847e-06	0.313346	FARSA
14	103372226	4.47148	9.44986e-06	0.313346	TRAF3
13	85937318	-4.47065	9.48536e-06	0.313346	Intergenic
15	40933758	4.4698	9.5217e-06	0.313346	CASC5
7	45928045	4.46938	9.53974e-06	0.313346	IGFBP1
2	234978783	4.46894	9.55899e-06	0.313346	SPP2
1	29617184	4.46872	9.56819e-06	0.313346	PTPRU
13	88329843	4.46868	9.56996e-06	0.313346	SLITRK5
3	127888312	4.46863	9.57211e-06	0.313346	EEFSEC
13	88329827	4.46862	9.5727e-06	0.313346	SLITRK5
19	7207164	4.46841	9.58154e-06	0.313346	INSR
1	1912860	4.46806	9.59677e-06	0.313346	C1orf222
11	62776861	4.46803	9.59801e-06	0.313346	SLC22A8
8	48677331	-4.46799	9.59983e-06	0.313346	Intergenic
19	13041373	4.46753	9.61989e-06	0.313346	FARSA
2	216102462	4.46712	9.63744e-06	0.313346	Intergenic
4	125571982	-4.4671	9.63844e-06	0.313346	Intergenic
9	95430481	4.46707	9.63987e-06	0.313346	IPPK
11	71912765	4.4664	9.66892e-06	0.313346	RP11-807H22.7
10	105332688	-4.46534	9.71519e-06	0.313346	NEURL1
2	185746067	4.46516	9.72327e-06	0.313346	ZNF804A
15	75981934	4.46487	9.73598e-06	0.313346	CSPG4
19	7505250	-4.46448	9.75316e-06	0.313346	CTD-2207O23.3
9	137875495	4.46375	9.78504e-06	0.313346	Intergenic
1	113355639	4.46323	9.80811e-06	0.313346	Intergenic
7	54417674	4.46318	9.81014e-06	0.313346	Intergenic
8	95614800	4.46314	9.81209e-06	0.313346	Intergenic
2	219925820	4.46291	9.82217e-06	0.313346	Intergenic
12	118741649	4.46287	9.82394e-06	0.313346	TAOK3
1	243947809	4.46286	9.82436e-06	0.313346	AKT3
1	154476050	4.46275	9.82911e-06	0.313346	TDRD10
5	137699266	4.46257	9.83728e-06	0.313346	KDM3B
19	57672884	4.46249	9.84099e-06	0.313346	DUXA
21	34398982	4.46216	9.85528e-06	0.313361	AP000282.2
1	235605588	4.46151	9.88433e-06	0.313517	TBCE
5	129713113	4.46089	9.91217e-06	0.313517	Intergenic
9	39490402	4.46066	9.92239e-06	0.313517	Intergenic
17	16754211	-4.46062	9.92415e-06	0.313517	AC022596.2
1	200490545	-4.46044	9.93198e-06	0.313517	Intergenic
19	14555817	4.46019	9.94314e-06	0.313517	PKN1
4	25293729	4.4593	9.9833e-06	0.313518	Intergenic
11	121916833	4.4592	9.98763e-06	0.313518	RP11-166D19.1
17	27923495	4.45851	1.00188e-05	0.313518	RP11-68I3.2
19	52551677	4.45847	1.00206e-05	0.313518	ZNF432
1	107973412	4.45826	1.003e-05	0.313518	NTNG1
1	3484484	4.45761	1.00593e-05	0.313518	MEGF6
9	77644448	4.4576	1.00597e-05	0.313518	Intergenic
9	4284778	-4.45751	1.0064e-05	0.313518	GLIS3
19	45917320	4.45743	1.00677e-05	0.313518	ERCC1
16	47539281	4.45653	1.01082e-05	0.313977	PHKB
2	127556552	4.45631	1.01183e-05	0.313977	Intergenic
9	119826667	4.45605	1.01301e-05	0.313977	ASTN2
17	46604522	4.45588	1.01378e-05	0.313977	Intergenic
3	190115803	4.45548	1.0156e-05	0.314112	CLDN16
8	29679370	4.45383	1.02319e-05	0.314512	RP11-94H18.1
2	219925824	4.45375	1.02355e-05	0.314512	Intergenic
5	135263897	4.45369	1.02385e-05	0.314512	LECT2
7	155793119	4.45329	1.02566e-05	0.314512	Intergenic
16	19737448	4.45276	1.02814e-05	0.314512	IQCK
13	25427304	4.45226	1.03041e-05	0.314512	RNF17
3	166830863	4.45173	1.03291e-05	0.314512	Intergenic
13	51186445	4.45171	1.033e-05	0.314512	DLEU1
3	11610199	4.45125	1.03512e-05	0.314512	VGLL4
5	100796661	-4.45108	1.03592e-05	0.314512	Intergenic
2	204471556	4.45085	1.037e-05	0.314512	Intergenic
12	65520104	4.45009	1.04055e-05	0.314512	Intergenic
16	16451549	4.45008	1.04057e-05	0.314512	RP11-958N24.2
11	119363145	4.44967	1.04251e-05	0.314512	USP2-AS1
7	137533134	4.44955	1.04308e-05	0.314512	Intergenic
22	49099435	4.44953	1.04315e-05	0.314512	FAM19A5
8	41035282	4.44948	1.04339e-05	0.314512	Intergenic
5	130001600	4.44933	1.04411e-05	0.314512	Intergenic
3	11610180	4.44922	1.0446e-05	0.314512	VGLL4
4	1215511	-4.44921	1.04464e-05	0.314512	CTBP1
1	154476042	4.44837	1.04861e-05	0.314958	TDRD10
16	27372957	-4.44831	1.0489e-05	0.314958	IL4R
2	927449	-4.44761	1.05219e-05	0.315528	Intergenic
2	100923661	4.44706	1.05479e-05	0.315889	LONRF2
1	205495162	4.44637	1.05804e-05	0.316447	CDK18
15	75952869	4.44545	1.06245e-05	0.31675	SNX33
1	1912852	4.44497	1.06474e-05	0.31675	C1orf222
3	122336521	4.44482	1.06545e-05	0.31675	PARP15
5	87567414	-4.44482	1.06545e-05	0.31675	TMEM161B-AS1
1	17297170	4.44458	1.06661e-05	0.31675	CROCC
2	199200347	4.4444	1.06744e-05	0.31675	PLCL1
5	152464067	4.44353	1.07165e-05	0.316789	AC091969.1
4	186289505	4.44342	1.07218e-05	0.316789	SNX25
6	85319352	4.44253	1.07647e-05	0.316789	Intergenic
19	14555800	4.44226	1.07775e-05	0.316789	PKN1
4	125957531	4.44185	1.07976e-05	0.316789	Intergenic
10	134612794	4.44175	1.08021e-05	0.316789	Intergenic
11	103769268	4.4417	1.08046e-05	0.316789	Intergenic
17	17366822	4.4416	1.08097e-05	0.316789	Intergenic
11	71912711	4.4415	1.08143e-05	0.316789	RP11-807H22.7
17	43516991	4.44148	1.08155e-05	0.316789	PLEKHM1
1	210872248	4.43968	1.09031e-05	0.317672	KCNH1
6	85319361	4.43889	1.09419e-05	0.317672	Intergenic
7	45928043	4.43853	1.09594e-05	0.317672	IGFBP1
2	219925844	4.43845	1.09633e-05	0.317672	Intergenic
2	205943743	4.43838	1.0967e-05	0.317672	PARD3B
9	44742678	4.43775	1.09977e-05	0.317672	Intergenic
19	41324771	4.43769	1.10009e-05	0.317672	CTC-490E21.12
2	233907439	4.43736	1.10169e-05	0.317672	Intergenic
1	90718594	4.43706	1.10317e-05	0.317672	Intergenic
4	118871386	4.43661	1.10542e-05	0.317672	Intergenic
10	95064245	4.43653	1.10581e-05	0.317672	Intergenic
4	19276008	4.43641	1.10643e-05	0.317672	RP11-3J1.1
8	1487898	4.43626	1.10714e-05	0.317672	DLGAP2
13	25427331	4.43619	1.10747e-05	0.317672	RNF17
1	218105573	4.43563	1.11026e-05	0.317672	Intergenic
16	15314291	4.43549	1.11097e-05	0.317672	Intergenic
5	110366196	4.43547	1.11108e-05	0.317672	Intergenic
9	65878771	4.43541	1.11135e-05	0.317672	Intergenic
8	41035305	4.43518	1.11254e-05	0.317672	Intergenic
1	205495172	4.43517	1.11259e-05	0.317672	CDK18
4	125571993	-4.43477	1.11457e-05	0.317838	Intergenic
19	28218487	4.43368	1.12003e-05	0.318291	LINC00662
17	71702297	4.4336	1.12044e-05	0.318291	Intergenic
17	75883945	4.4335	1.12093e-05	0.318291	Intergenic
1	218105593	4.43333	1.12177e-05	0.318291	Intergenic
11	46388949	4.43288	1.12405e-05	0.318537	DGKZ
8	71490185	4.43166	1.13021e-05	0.319884	TRAM1
3	175624343	4.43115	1.1328e-05	0.320045	Intergenic
4	22892807	-4.43037	1.13672e-05	0.320045	Intergenic
3	175624355	4.43035	1.13684e-05	0.320045	Intergenic
19	3632971	-4.42994	1.13891e-05	0.320045	PIP5K1C
20	33283653	4.42993	1.13896e-05	0.320045	Intergenic
6	32489812	4.42988	1.13925e-05	0.320045	HLA-DRB5
17	77916746	4.42933	1.14204e-05	0.320066	TBC1D16
5	137699258	4.42931	1.14215e-05	0.320066	KDM3B
5	178259594	-4.42862	1.14567e-05	0.320137	Intergenic
3	189875379	-4.42821	1.14777e-05	0.320137	Intergenic
2	219925816	4.4282	1.14781e-05	0.320137	Intergenic
6	167618770	4.42756	1.15115e-05	0.320137	Intergenic
20	6187167	4.42727	1.15263e-05	0.320137	Intergenic
13	85937306	-4.42695	1.15429e-05	0.320137	Intergenic
19	4060772	4.42677	1.15521e-05	0.320137	ZBTB7A
16	29899159	4.42657	1.15626e-05	0.320137	SEZ6L2
14	22741796	4.42559	1.16132e-05	0.320137	Intergenic
6	32489835	4.42491	1.16485e-05	0.320137	HLA-DRB5
4	125571990	-4.42466	1.16616e-05	0.320137	Intergenic
12	3475186	4.42442	1.1674e-05	0.320137	Intergenic
5	80458416	4.42442	1.16743e-05	0.320137	RASGRF2
1	84463020	4.42404	1.16938e-05	0.320137	TTLL7
7	138296949	4.4238	1.17062e-05	0.320137	SVOPL
1	1912791	4.42372	1.17107e-05	0.320137	C1orf222
4	25816957	4.42354	1.17203e-05	0.320137	SEL1L3
13	91080833	4.42352	1.17214e-05	0.320137	Intergenic
6	32489849	4.42326	1.17349e-05	0.320137	HLA-DRB5
12	5576224	4.42314	1.17413e-05	0.320137	NTF3
10	134612796	4.42306	1.17452e-05	0.320137	Intergenic
7	111203137	4.42305	1.17459e-05	0.320137	Intergenic
1	64252523	4.42237	1.17816e-05	0.320137	ROR1
2	221687877	4.4221	1.17959e-05	0.320137	Intergenic
5	173859657	4.42197	1.18026e-05	0.320137	RP11-267A15.1
11	103769262	4.42188	1.18074e-05	0.320137	Intergenic
1	166596779	4.4216	1.18223e-05	0.320137	FMO9P
4	146715749	-4.42091	1.18588e-05	0.320137	ZNF827
5	178259587	-4.42049	1.18807e-05	0.320137	Intergenic
19	41324773	4.42005	1.19043e-05	0.320137	CTC-490E21.12
17	15990531	4.4198	1.19174e-05	0.320137	NCOR1
21	25452304	-4.41936	1.19412e-05	0.320137	Intergenic
7	99264497	4.4193	1.19442e-05	0.320137	CYP3A5
3	17021831	-4.41901	1.19599e-05	0.320137	PLCL2
2	86913491	4.41871	1.19758e-05	0.320137	CHMP3
15	75952806	4.41864	1.19797e-05	0.320137	SNX33
5	138312402	-4.41848	1.1988e-05	0.320137	SIL1
3	185623504	-4.41841	1.19916e-05	0.320137	Intergenic
12	115103528	4.41839	1.19929e-05	0.320137	Intergenic
5	112293607	4.41805	1.20114e-05	0.320137	Intergenic
19	5941232	4.41773	1.20282e-05	0.320137	RANBP3
2	168419896	-4.41748	1.20419e-05	0.320137	Intergenic
3	146781014	4.41731	1.20508e-05	0.320137	RP11-649A16.1
1	47736570	4.41718	1.2058e-05	0.320137	STIL
16	16451489	4.41715	1.20595e-05	0.320137	RP11-958N24.2
7	158664233	4.41668	1.20846e-05	0.320429	WDR60
8	145814213	-4.41635	1.21027e-05	0.320534	ARHGAP39
13	95573544	4.41541	1.21535e-05	0.321505	Intergenic
9	65878754	4.41506	1.21727e-05	0.321638	Intergenic
4	25816968	4.41479	1.21874e-05	0.32165	SEL1L3
12	132827539	4.41413	1.2223e-05	0.321737	GALNT9
13	114866288	4.41338	1.22639e-05	0.321737	RASA3
16	50188332	4.41318	1.22753e-05	0.321737	PAPD5
4	183713194	4.41249	1.23129e-05	0.321737	TENM3
20	9558283	-4.41247	1.2314e-05	0.321737	PAK7
13	25427347	4.41215	1.23315e-05	0.321737	RNF17
12	132827537	4.4121	1.23345e-05	0.321737	GALNT9
18	19191345	4.41182	1.23498e-05	0.321737	Intergenic
1	248839773	4.4118	1.23507e-05	0.321737	Intergenic
10	81217175	4.41168	1.23575e-05	0.321737	Intergenic
16	66434867	4.41159	1.23625e-05	0.321737	CDH5
4	25895324	4.41131	1.23777e-05	0.321737	SMIM20
7	111203130	4.41127	1.23804e-05	0.321737	Intergenic
19	33414490	-4.41088	1.24019e-05	0.321737	CEP89
8	29014947	-4.41085	1.24035e-05	0.321737	KIF13B
2	216102574	4.40995	1.24534e-05	0.322564	Intergenic
1	180214104	4.40914	1.24982e-05	0.322564	LHX4
7	122526184	4.40907	1.25023e-05	0.322564	CADPS2
6	27516360	4.40898	1.25073e-05	0.322564	Intergenic
21	15383549	-4.40858	1.25293e-05	0.322564	PPP6R2P1
16	84336086	4.40819	1.25514e-05	0.322564	WFDC1
1	78392548	4.40758	1.25855e-05	0.322564	NEXN
19	7505233	-4.40745	1.25929e-05	0.322564	CTD-2207O23.3
16	536876	4.40682	1.26284e-05	0.322564	RAB11FIP3
20	59676622	4.40667	1.26368e-05	0.322564	Intergenic
10	31404470	4.40621	1.26624e-05	0.322564	Intergenic
13	85937299	-4.40613	1.26673e-05	0.322564	Intergenic
14	90379455	4.40592	1.26787e-05	0.322564	RP11-33N16.3
20	33283638	4.4059	1.26798e-05	0.322564	Intergenic
8	96608883	4.40571	1.26905e-05	0.322564	KB-1047C11.2
8	55380056	4.40556	1.26991e-05	0.322564	Intergenic
4	40274404	4.40553	1.27011e-05	0.322564	Intergenic
19	17215804	4.40547	1.27044e-05	0.322564	MYO9B
22	49099445	4.40528	1.27149e-05	0.322564	FAM19A5
2	100923702	4.40519	1.272e-05	0.322564	LONRF2
14	70258118	4.40449	1.276e-05	0.32303	SLC10A1
11	71912743	4.40437	1.27669e-05	0.32303	RP11-807H22.7
21	43732249	-4.40411	1.27817e-05	0.323044	TFF3
2	157470089	4.4035	1.28165e-05	0.323415	GPD2
1	149783920	4.40335	1.28249e-05	0.323415	HIST2H2BF
22	46321940	4.40239	1.28799e-05	0.323823	WNT7B
1	153424983	4.4023	1.28848e-05	0.323823	Intergenic
13	31448923	4.40219	1.28915e-05	0.323823	Intergenic
17	14718774	4.40207	1.28982e-05	0.323823	Intergenic
1	166596717	4.40152	1.29296e-05	0.323996	FMO9P
13	115055324	4.40112	1.2953e-05	0.323996	UPF3A
17	43346034	-4.40104	1.29576e-05	0.323996	MAP3K14
1	41391926	-4.40096	1.29623e-05	0.323996	Intergenic
5	110366192	4.40044	1.29922e-05	0.324387	Intergenic
5	129713111	4.39991	1.3023e-05	0.324798	Intergenic
6	127749480	-4.3978	1.31458e-05	0.326809	Intergenic
10	121278507	4.39772	1.31503e-05	0.326809	RGS10
1	78392569	4.3974	1.31688e-05	0.326809	NEXN
12	132827541	4.39704	1.31899e-05	0.326809	GALNT9
13	88329833	4.39689	1.31991e-05	0.326809	SLITRK5
3	190115824	4.39664	1.32137e-05	0.326809	CLDN16
7	47355035	4.39657	1.32176e-05	0.326809	TNS3
10	27870509	4.39655	1.3219e-05	0.326809	Intergenic
3	127888387	4.3957	1.32689e-05	0.327686	EEFSEC
4	9927680	4.39509	1.3305e-05	0.328221	SLC2A9
18	11691842	4.39437	1.33478e-05	0.328919	GIntergenicL
7	26332304	4.39402	1.33686e-05	0.329073	SNX10
7	10540876	4.39337	1.34074e-05	0.32967	Intergenic
22	37273767	4.39302	1.34278e-05	0.329815	NCF4
14	36632855	4.3927	1.34471e-05	0.329931	LINC00609
5	106012059	4.39211	1.34826e-05	0.330002	Intergenic
2	237145164	4.39189	1.34955e-05	0.330002	AC079135.1
4	17618255	4.39143	1.35231e-05	0.330002	MED28
2	236961726	4.3914	1.3525e-05	0.330002	AGAP1
17	46604527	4.39137	1.35269e-05	0.330002	Intergenic
5	94330454	4.39072	1.35658e-05	0.330002	MCTP1
19	14106795	-4.39059	1.35738e-05	0.330002	RFX1
1	22168831	4.39056	1.35754e-05	0.330002	HSPG2
11	83363387	4.39031	1.35909e-05	0.330002	DLG2
3	65854802	4.39015	1.36004e-05	0.330002	MAGI1
9	13027595	4.38999	1.36101e-05	0.330002	Intergenic
13	85937337	-4.38945	1.36428e-05	0.330199	Intergenic
12	109918542	4.38895	1.3673e-05	0.330199	UBE3B
8	48677337	-4.38894	1.36737e-05	0.330199	Intergenic
6	56760003	-4.38865	1.36912e-05	0.330199	DST
1	210872276	4.38842	1.3705e-05	0.330199	KCNH1
13	85937335	-4.38827	1.37145e-05	0.330199	Intergenic
5	120748088	4.38783	1.37409e-05	0.330199	Intergenic
13	51186405	4.38765	1.37524e-05	0.330199	DLEU1
17	41456163	4.38749	1.37619e-05	0.330199	LINC00910
2	219925813	4.38736	1.37701e-05	0.330199	Intergenic
16	50188285	4.38703	1.37899e-05	0.330199	PAPD5
7	122526189	4.38696	1.37943e-05	0.330199	CADPS2
7	134434320	4.38661	1.38157e-05	0.330199	CALD1
1	190558256	4.38651	1.38222e-05	0.330199	Intergenic
9	4284788	-4.38618	1.3842e-05	0.330325	GLIS3
14	100580491	4.38509	1.39092e-05	0.331332	EVL
5	115484798	4.38488	1.39222e-05	0.331332	COMMD10
4	133879758	4.38464	1.3937e-05	0.331332	RP11-404I7.2
8	48573943	4.38436	1.39544e-05	0.331332	SPIDR
2	128594954	4.38431	1.39573e-05	0.331332	Intergenic
18	77558288	4.38405	1.39739e-05	0.33138	RP11-154H12.3
6	101359247	4.38332	1.40189e-05	0.3321	Intergenic
18	30859471	4.38301	1.40384e-05	0.332213	CCDC178
2	3665350	4.38235	1.40793e-05	0.332373	COLEC11
11	13114340	4.38215	1.40917e-05	0.332373	CTC-497E21.5
6	56759977	-4.3818	1.41137e-05	0.332373	DST
2	9126713	-4.38178	1.41149e-05	0.332373	MBOAT2
7	47941273	4.38173	1.41184e-05	0.332373	HUS1
17	8402450	4.3803	1.42078e-05	0.333647	MYH10
2	95799057	4.3801	1.42204e-05	0.333647	MRPS5
17	77916815	4.37998	1.42281e-05	0.333647	TBC1D16
21	15383538	-4.37987	1.42352e-05	0.333647	PPP6R2P1
8	4303388	4.37905	1.42866e-05	0.333647	CSMD1
18	75836090	4.37884	1.43004e-05	0.333647	Intergenic
7	74511794	4.37872	1.43077e-05	0.333647	GTF2IRD2B
3	154957715	4.37869	1.43099e-05	0.333647	Intergenic
10	38921361	4.3786	1.43155e-05	0.333647	Intergenic
12	42326623	4.37853	1.43197e-05	0.333647	Intergenic
17	43517004	4.37822	1.43395e-05	0.333765	PLEKHM1
3	103498228	4.37719	1.44052e-05	0.33495	Intergenic
11	121916841	4.37692	1.44227e-05	0.335013	RP11-166D19.1
17	75883949	4.37637	1.44576e-05	0.335327	Intergenic
19	50905846	4.37617	1.44707e-05	0.335327	POLD1
17	29232712	4.37442	1.45828e-05	0.335327	TEFM
3	167280952	4.37433	1.45885e-05	0.335327	WDR49
6	31397828	4.37431	1.45903e-05	0.335327	HCP5
3	100686073	-4.37414	1.46008e-05	0.335327	ABI3BP
5	58465291	4.37406	1.46063e-05	0.335327	PDE4D
19	41324779	4.37391	1.4616e-05	0.335327	CTC-490E21.12
8	144942405	4.37371	1.46286e-05	0.335327	EPPK1
4	125571945	-4.37361	1.46354e-05	0.335327	Intergenic
5	59610559	4.37351	1.46421e-05	0.335327	PDE4D
6	77454476	-4.3735	1.46427e-05	0.335327	Intergenic
1	158873119	4.37341	1.46482e-05	0.335327	Intergenic
3	136152840	4.37328	1.46567e-05	0.335327	STAG1
1	149783928	4.37326	1.46581e-05	0.335327	HIST2H2BF
6	85319388	4.37296	1.46776e-05	0.335437	Intergenic
8	18156727	4.37235	1.47174e-05	0.336008	Intergenic
15	40083673	4.37142	1.47782e-05	0.336599	RP11-37C7.1
10	69646706	4.37118	1.47936e-05	0.336599	SIRT1
8	54582855	4.37117	1.47944e-05	0.336599	Intergenic
17	25996065	4.37104	1.48028e-05	0.336599	RP11-19P22.7
3	15142873	4.36951	1.49033e-05	0.338546	Intergenic
4	9784220	4.36923	1.4922e-05	0.33861	SLC2A9
1	180214098	4.36879	1.49507e-05	0.33861	LHX4
10	83949318	-4.36879	1.49509e-05	0.33861	NRG3
4	4229306	4.36845	1.49733e-05	0.338778	Intergenic
10	119129903	4.36812	1.49951e-05	0.338932	PDZD8
2	219925832	4.36778	1.50178e-05	0.339096	Intergenic
11	64082556	4.36733	1.50478e-05	0.339096	ESRRA
3	15142863	4.36704	1.5067e-05	0.339096	Intergenic
10	121093449	-4.36694	1.50737e-05	0.339096	GRK5
13	48404529	4.36689	1.50771e-05	0.339096	RP11-279N8.1
7	6464831	4.36636	1.51121e-05	0.339548	DAGLB
6	168972806	4.36582	1.51482e-05	0.339985	SMOC2
5	100796686	-4.36526	1.51862e-05	0.339985	Intergenic
13	33882920	4.36523	1.5188e-05	0.339985	STARD13
1	33696833	4.36506	1.51998e-05	0.339985	Intergenic
6	58516656	-4.3647	1.52239e-05	0.339985	Intergenic
17	8144328	4.36469	1.52245e-05	0.339985	CTC1
10	113524129	4.36432	1.52496e-05	0.339985	Intergenic
3	167280969	4.36402	1.52699e-05	0.339985	WDR49
11	130078717	4.36386	1.52805e-05	0.339985	ST14
2	100923677	4.3638	1.52842e-05	0.339985	LONRF2
3	115926318	4.36362	1.52966e-05	0.339985	LSAMP
1	1912840	4.36282	1.53504e-05	0.340389	C1orf222
17	63624747	4.36272	1.53575e-05	0.340389	CTD-2535L24.2
9	3502033	4.36269	1.53598e-05	0.340389	RFX3
14	90379392	4.36222	1.53916e-05	0.340487	RP11-33N16.3
17	77916832	4.36214	1.53969e-05	0.340487	TBC1D16
5	129713117	4.36177	1.54221e-05	0.340487	Intergenic
5	121621913	4.36174	1.54243e-05	0.340487	Intergenic
1	180214087	4.36077	1.54902e-05	0.341609	LHX4
7	54417591	4.36033	1.55204e-05	0.34162	Intergenic
2	49297749	4.36033	1.55208e-05	0.34162	FSHR
3	100230384	4.35985	1.55535e-05	0.34181	TMEM45A
6	168972827	4.35976	1.55596e-05	0.34181	SMOC2
5	176519730	4.35936	1.55872e-05	0.341947	FGFR4
17	77916768	4.3591	1.56053e-05	0.341947	TBC1D16
1	158873039	4.35885	1.5622e-05	0.341947	Intergenic
7	87230803	4.35879	1.56262e-05	0.341947	ABCB1
14	47711950	-4.35816	1.56703e-05	0.342581	MDGA2
12	108697727	4.3578	1.56947e-05	0.342786	CMKLR1
6	32489822	4.35734	1.57269e-05	0.343024	HLA-DRB5
22	30205613	-4.35719	1.57372e-05	0.343024	ASCC2
2	224531614	4.35699	1.5751e-05	0.343024	Intergenic
2	107111472	4.35613	1.58108e-05	0.343871	CD8BP
13	107741312	4.35575	1.58378e-05	0.343871	Intergenic
10	14066448	4.35569	1.58414e-05	0.343871	FRMD4A
19	48540845	-4.35526	1.58715e-05	0.343871	CABP5
9	65878749	4.35516	1.58786e-05	0.343871	Intergenic
3	48660961	-4.35512	1.58819e-05	0.343871	Intergenic
9	65878832	4.35458	1.59194e-05	0.343871	Intergenic
20	50291027	-4.35457	1.59201e-05	0.343871	ATP9A
13	33882907	4.35448	1.59264e-05	0.343871	STARD13
11	61475540	-4.35405	1.59564e-05	0.344191	DAGLA
8	55380054	4.35312	1.6022e-05	0.344272	Intergenic
3	43960585	4.35306	1.60262e-05	0.344272	Intergenic
7	158664297	4.35302	1.60291e-05	0.344272	WDR60
21	25452297	-4.35287	1.604e-05	0.344272	Intergenic
11	95368655	4.3528	1.60446e-05	0.344272	Intergenic
18	61390516	4.3526	1.60594e-05	0.344272	SERPINB11
18	75836104	4.35234	1.60772e-05	0.344272	Intergenic
17	25996083	4.35219	1.60882e-05	0.344272	RP11-19P22.7
18	685860	4.35186	1.61118e-05	0.344272	ENOSF1
14	63875167	4.35166	1.61255e-05	0.344272	PPP2R5E
5	663144	4.35164	1.61273e-05	0.344272	CEP72
17	14718770	4.35116	1.61613e-05	0.344365	Intergenic
20	21711851	4.35115	1.61622e-05	0.344365	Intergenic
16	16451563	4.35094	1.61772e-05	0.344365	RP11-958N24.2
21	37792864	4.35064	1.61988e-05	0.344501	Intergenic
3	166830855	4.35039	1.62165e-05	0.344555	Intergenic
15	68838524	4.34973	1.62637e-05	0.345233	Intergenic
13	66720685	4.34899	1.63164e-05	0.345696	Intergenic
17	5355625	4.3489	1.63232e-05	0.345696	DHX33
7	158045415	4.34879	1.63312e-05	0.345696	PTPRN2
2	233928578	4.34797	1.63899e-05	0.346471	INPP5D
20	47260617	4.34755	1.64207e-05	0.346471	PREX1
19	8206065	4.34753	1.64222e-05	0.346471	FBN3
1	34717575	4.34732	1.64373e-05	0.346471	Intergenic
14	44206145	4.34707	1.64552e-05	0.346471	Intergenic
7	46317962	-4.34701	1.64595e-05	0.346471	AC023669.1
9	95430464	4.34657	1.64914e-05	0.34682	IPPK
1	22359093	-4.34626	1.65138e-05	0.346969	Intergenic
1	247803096	-4.34555	1.65658e-05	0.347608	RP11-978I15.10
14	77300706	4.34543	1.65748e-05	0.347608	C14orf166B
14	48846632	4.34518	1.65925e-05	0.347656	Intergenic
22	47607730	-4.34454	1.66395e-05	0.347846	Intergenic
5	94330441	4.34378	1.66957e-05	0.347846	MCTP1
17	63624698	4.34369	1.67018e-05	0.347846	CTD-2535L24.2
7	54417599	4.34359	1.67092e-05	0.347846	Intergenic
22	27067847	4.34352	1.67146e-05	0.347846	MIAT
17	1695797	4.34341	1.67227e-05	0.347846	SMYD4
8	144942401	4.34327	1.67332e-05	0.347846	EPPK1
20	19813793	4.34323	1.6736e-05	0.347846	Intergenic
22	41917693	-4.34311	1.6745e-05	0.347846	ACO2
2	2876221	4.34297	1.6755e-05	0.347846	Intergenic
13	53421259	4.34272	1.67737e-05	0.347916	PCDH8
2	165887159	4.34223	1.68099e-05	0.348347	AC013463.2
7	1209543	4.34178	1.68429e-05	0.348532	Intergenic
21	35694339	4.34154	1.6861e-05	0.348532	AP000320.7
2	33565281	-4.34108	1.68952e-05	0.348532	LTBP1
21	47850856	4.34106	1.68962e-05	0.348532	PCNT
14	39105415	4.34104	1.68977e-05	0.348532	Intergenic
2	42676984	4.34084	1.69127e-05	0.348532	KCNG3
16	66175078	4.34066	1.69264e-05	0.348532	Intergenic
8	144942393	4.3404	1.69455e-05	0.348609	EPPK1
5	1667894	4.34007	1.69699e-05	0.348771	Intergenic
1	73247436	4.33988	1.69841e-05	0.348771	RP4-660H19.1
6	77454480	-4.33897	1.70527e-05	0.349497	Intergenic
4	25293723	4.33886	1.70608e-05	0.349497	Intergenic
11	71912775	4.33874	1.70698e-05	0.349497	RP11-807H22.7
18	61390599	4.33859	1.70811e-05	0.349497	SERPINB11
11	129740547	4.33832	1.71015e-05	0.349598	NFRKB
2	100923628	4.33789	1.71335e-05	0.349937	LONRF2
9	47248205	4.33732	1.71765e-05	0.350499	Intergenic
9	137953128	4.33702	1.71997e-05	0.350656	Intergenic
2	192280963	4.33621	1.72609e-05	0.351461	MYO1B
6	31397842	4.33592	1.72825e-05	0.351461	HCP5
7	156611025	4.33587	1.72864e-05	0.351461	LMBR1
1	41391906	-4.33542	1.73204e-05	0.351461	Intergenic
19	19839556	4.33541	1.73218e-05	0.351461	ZNF14
16	80908312	4.33527	1.73322e-05	0.351461	RP11-314O13.1
7	62860679	4.33498	1.73545e-05	0.351598	RP11-340I6.3
7	4856954	4.33461	1.73828e-05	0.351858	RADIL
3	100686093	-4.33439	1.73992e-05	0.351872	ABI3BP
21	23893448	4.33419	1.74145e-05	0.351872	Intergenic
2	205943653	4.33337	1.74775e-05	0.352123	PARD3B
2	107111463	4.33265	1.75324e-05	0.352123	CD8BP
2	7305380	4.33265	1.75329e-05	0.352123	Intergenic
20	33283678	4.33261	1.75357e-05	0.352123	Intergenic
1	235605578	4.33244	1.7549e-05	0.352123	TBCE
15	75952816	4.33238	1.75537e-05	0.352123	SNX33
9	129610968	-4.33223	1.75649e-05	0.352123	Intergenic
13	85937295	-4.33189	1.75916e-05	0.352123	Intergenic
6	7182246	4.33186	1.75936e-05	0.352123	RREB1
9	130728057	-4.33163	1.76114e-05	0.352123	FAM102A
5	663165	4.33147	1.76237e-05	0.352123	CEP72
18	6021512	4.33136	1.76327e-05	0.352123	L3MBTL4
5	3769538	4.33132	1.76352e-05	0.352123	Intergenic
18	77558291	4.3312	1.76444e-05	0.352123	RP11-154H12.3
17	78225510	-4.33042	1.77056e-05	0.352846	SLC26A11
6	56759993	-4.33034	1.77117e-05	0.352846	DST
1	239978327	4.32972	1.77595e-05	0.353484	CHRM3
8	106768915	4.32952	1.7775e-05	0.353484	ZFPM2
13	29968800	4.3293	1.77922e-05	0.353517	MTUS2
8	52230322	-4.32903	1.78138e-05	0.353635	RP11-401H2.1
19	33414464	-4.32815	1.78826e-05	0.354315	CEP89
6	7182209	4.32769	1.79187e-05	0.354315	RREB1
16	19737482	4.32768	1.79194e-05	0.354315	IQCK
19	8933600	4.3276	1.79257e-05	0.354315	ZNF558
6	32489818	4.32702	1.79715e-05	0.354315	HLA-DRB5
2	219925828	4.327	1.7973e-05	0.354315	Intergenic
17	77916807	4.32699	1.79741e-05	0.354315	TBC1D16
6	11818297	4.32682	1.7987e-05	0.354315	Intergenic
8	120884829	4.3267	1.79967e-05	0.354315	KB-1471A8.1
22	47607774	-4.32657	1.80067e-05	0.354315	Intergenic
4	68338567	4.32641	1.80199e-05	0.354315	CENPC
1	47695461	4.32609	1.80453e-05	0.354506	TAL1
14	54911043	4.32571	1.80753e-05	0.354546	Intergenic
11	12041495	4.32563	1.80812e-05	0.354546	Intergenic
5	133353598	4.32547	1.80942e-05	0.354546	Intergenic
13	92305218	4.32518	1.81168e-05	0.354681	GPC5
5	44622552	4.32462	1.81616e-05	0.35522	Intergenic
15	68838534	4.32444	1.81756e-05	0.35522	Intergenic
22	20954019	-4.32333	1.82646e-05	0.356652	Intergenic
19	14555792	4.32273	1.83127e-05	0.357283	PKN1
11	71912759	4.32217	1.83574e-05	0.357601	RP11-807H22.7
9	67689314	4.32196	1.83751e-05	0.357601	Intergenic
4	41210130	-4.32194	1.83764e-05	0.357601	APBB2
6	30039349	-4.32142	1.84185e-05	0.357904	RNF39
5	56893734	4.32133	1.84259e-05	0.357904	CTD-2023N9.2
16	46488576	4.32106	1.84477e-05	0.357904	Intergenic
13	27600036	4.32044	1.84972e-05	0.357904	Intergenic
10	133218231	4.32029	1.85093e-05	0.357904	Intergenic
16	51173280	4.32023	1.85144e-05	0.357904	SALL1
12	63500763	4.32019	1.85177e-05	0.357904	Intergenic
16	51173270	4.32008	1.85263e-05	0.357904	SALL1
19	8206057	4.31991	1.85409e-05	0.357904	FBN3
6	145984695	4.3198	1.85498e-05	0.357904	EPM2A
16	536850	4.31912	1.86048e-05	0.358127	RAB11FIP3
2	927500	-4.31898	1.86165e-05	0.358127	Intergenic
16	88595782	4.31885	1.86271e-05	0.358127	ZFPM1
11	129121012	4.31879	1.86316e-05	0.358127	ARHGAP32
7	1209552	4.31868	1.86403e-05	0.358127	Intergenic
7	122526215	4.31824	1.86766e-05	0.358505	CADPS2
2	32293734	4.31742	1.87436e-05	0.358505	SPAST
15	67834036	4.31726	1.87569e-05	0.358505	RP11-502I4.3
3	190126013	4.317	1.87788e-05	0.358505	CLDN16
17	6946957	4.31683	1.87923e-05	0.358505	SLC16A11
19	814960	4.31655	1.88157e-05	0.358505	LPPR3
1	2010471	4.31653	1.88167e-05	0.358505	PRKCZ
4	40274396	4.31651	1.88186e-05	0.358505	Intergenic
8	127789437	4.31651	1.88189e-05	0.358505	RP11-351C8.1
5	176992949	4.31624	1.88411e-05	0.358505	Intergenic
12	132827535	4.31615	1.88484e-05	0.358505	GALNT9
3	115699745	4.31585	1.88728e-05	0.358505	LSAMP
6	38635230	4.31582	1.88756e-05	0.358505	Intergenic
18	11691837	4.3157	1.88857e-05	0.358505	GIntergenicL
2	168419892	-4.31549	1.89028e-05	0.358505	Intergenic
9	45926424	4.31537	1.8913e-05	0.358505	Intergenic
2	192280972	4.31413	1.90158e-05	0.359929	MYO1B
10	99211544	4.31408	1.90199e-05	0.359929	ZDHHC16
2	207492222	-4.31384	1.90401e-05	0.35993	Intergenic
16	89336150	-4.3137	1.90517e-05	0.35993	ANKRD11
2	240901557	4.31327	1.90875e-05	0.360179	NDUFA10
7	4370562	4.31305	1.91058e-05	0.360179	Intergenic
7	121154602	4.31297	1.91125e-05	0.360179	Intergenic
10	114701795	4.31249	1.91524e-05	0.36063	Intergenic
5	11904540	4.31219	1.9178e-05	0.360814	Intergenic
7	128550812	4.3113	1.92527e-05	0.361918	Intergenic
19	2176527	4.31	1.93627e-05	0.363685	DOT1L
19	3632970	-4.30961	1.93955e-05	0.363762	PIP5K1C
1	144539349	4.30957	1.93989e-05	0.363762	Intergenic
19	11594384	4.30808	1.95257e-05	0.365554	CTC-398G3.6
3	12792228	4.30787	1.95435e-05	0.365554	TMEM40
8	48677319	-4.30783	1.95468e-05	0.365554	Intergenic
6	168972798	4.30742	1.95817e-05	0.365554	SMOC2
17	14718761	4.3074	1.95835e-05	0.365554	Intergenic
16	16085841	4.30731	1.95913e-05	0.365554	ABCC1
9	65554808	4.30691	1.96261e-05	0.365903	Intergenic
3	101123798	4.3065	1.9661e-05	0.366252	SENP7
10	29214084	4.30624	1.96832e-05	0.366365	Intergenic
5	121621965	4.30537	1.97581e-05	0.367008	Intergenic
14	33066123	4.30522	1.97714e-05	0.367008	AKAP6
11	35016488	4.3051	1.97817e-05	0.367008	PDHX
10	13440133	4.30495	1.97947e-05	0.367008	Intergenic
16	358610	4.3046	1.98245e-05	0.367008	AXIN1
19	7605123	-4.30456	1.98281e-05	0.367008	PNPLA6
11	41809014	-4.30453	1.9831e-05	0.367008	RP11-375D13.2
5	107778255	4.30332	1.99357e-05	0.36808	Intergenic
7	147101106	4.30318	1.99483e-05	0.36808	CNTIntergenicP2
7	4370566	4.30316	1.99495e-05	0.36808	Intergenic
8	95614769	4.303	1.99637e-05	0.36808	Intergenic
1	173663292	-4.30288	1.99746e-05	0.36808	Intergenic
14	22741747	4.30261	1.99977e-05	0.36808	Intergenic
1	182384322	4.30256	2.00026e-05	0.36808	Intergenic
13	110551493	4.30219	2.00345e-05	0.36822	Intergenic
5	112293627	4.30194	2.00564e-05	0.36822	Intergenic
6	32489851	4.30191	2.0059e-05	0.36822	HLA-DRB5
8	133161936	4.30135	2.01079e-05	0.368588	KCNQ3
19	7505338	-4.30121	2.01201e-05	0.368588	CTD-2207O23.3
13	53421269	4.30095	2.01435e-05	0.368588	PCDH8
8	99257461	4.30092	2.01463e-05	0.368588	NIPAL2
1	93455911	4.3006	2.01745e-05	0.368588	Intergenic
8	142279382	4.30042	2.01899e-05	0.368588	SLC45A4
15	67224564	4.30029	2.02011e-05	0.368588	RP11-798K3.3
4	94873813	4.3002	2.02091e-05	0.368588	Intergenic
10	134919160	4.29965	2.02582e-05	0.369187	GPR123
3	166830851	4.2993	2.02888e-05	0.369424	Intergenic
16	16451537	4.29894	2.03208e-05	0.369424	RP11-958N24.2
1	106404633	-4.29883	2.03307e-05	0.369424	Intergenic
1	158873051	4.29872	2.03404e-05	0.369424	Intergenic
9	28185985	-4.29843	2.03663e-05	0.369424	LINGO2
12	26110955	4.2984	2.0369e-05	0.369424	RASSF8-AS1
5	148700291	4.29815	2.03909e-05	0.369526	AFAP1L1
10	105332705	-4.29784	2.04182e-05	0.369632	NEURL1
21	33906673	4.29752	2.04475e-05	0.369632	Intergenic
7	134434318	4.29729	2.04673e-05	0.369632	CALD1
7	40488221	4.29716	2.04789e-05	0.369632	SUGCT
16	85858390	4.29622	2.05636e-05	0.369632	Intergenic
1	247803111	-4.29613	2.05715e-05	0.369632	RP11-978I15.10
19	2176492	4.29601	2.05822e-05	0.369632	DOT1L
17	6946965	4.29575	2.06056e-05	0.369632	SLC16A11
1	212471740	-4.29555	2.06238e-05	0.369632	PPP2R5A
7	11603298	4.29553	2.06254e-05	0.369632	THSD7A
10	61690261	4.29538	2.06386e-05	0.369632	Intergenic
10	29214128	4.29526	2.06493e-05	0.369632	Intergenic
2	112624255	-4.2952	2.06548e-05	0.369632	AIntergenicPC1
1	205495220	4.2952	2.06551e-05	0.369632	CDK18
7	2640871	4.29509	2.06647e-05	0.369632	IQCE
21	17959635	4.29507	2.06671e-05	0.369632	LINC00478
12	3617623	4.29492	2.06802e-05	0.369632	PRMT8
2	168419856	-4.29426	2.07399e-05	0.369632	Intergenic
2	45228332	4.2941	2.07546e-05	0.369632	Intergenic
19	51584607	-4.29367	2.07936e-05	0.369632	KLK14
2	234609634	-4.29351	2.08082e-05	0.369632	UGT1A8
1	149615905	4.29343	2.08154e-05	0.369632	RP11-353N4.6
19	44809682	4.29341	2.08169e-05	0.369632	Intergenic
8	29504985	4.29338	2.08198e-05	0.369632	Intergenic
12	114948646	4.29316	2.08391e-05	0.369632	Intergenic
3	113866899	4.29299	2.08549e-05	0.369632	DRD3
7	6288209	4.29294	2.08595e-05	0.369632	CYTH3
9	2997993	4.29293	2.08609e-05	0.369632	CARM1P1
13	85937293	-4.29231	2.09168e-05	0.369632	Intergenic
5	123909379	4.29214	2.09327e-05	0.369632	Intergenic
18	6021507	4.29199	2.09459e-05	0.369632	L3MBTL4
1	21673422	-4.29196	2.09486e-05	0.369632	Intergenic
9	65533436	4.29195	2.09499e-05	0.369632	Intergenic
8	47999930	4.29161	2.09807e-05	0.369632	Intergenic
1	205313516	4.29141	2.09992e-05	0.369632	KLHDC8A
21	15383531	-4.29128	2.10114e-05	0.369632	PPP6R2P1
14	82634983	-4.29118	2.10197e-05	0.369632	Intergenic
15	67834040	4.29118	2.10202e-05	0.369632	RP11-502I4.3
3	38177515	4.29104	2.10326e-05	0.369632	ACAA1
5	66920702	4.29076	2.10582e-05	0.369795	RP11-434D9.1
14	44206056	4.29013	2.11164e-05	0.370306	Intergenic
10	132419510	4.28997	2.11309e-05	0.370306	Intergenic
17	1327515	4.28939	2.11843e-05	0.370306	CRK
19	23822468	4.28933	2.11901e-05	0.370306	ZNF675
15	48173749	4.28915	2.12065e-05	0.370306	Intergenic
3	123052543	4.28899	2.12217e-05	0.370306	ADCY5
5	166470742	4.28882	2.12373e-05	0.370306	Intergenic
7	122526241	4.2888	2.1239e-05	0.370306	CADPS2
6	127749489	-4.28875	2.12435e-05	0.370306	Intergenic
1	87362858	4.28844	2.12729e-05	0.370306	2015-09-01
10	53473888	4.28832	2.12837e-05	0.370306	PRKG1
16	9394766	4.28829	2.1286e-05	0.370306	Intergenic
12	11486883	4.28797	2.13157e-05	0.370306	Intergenic
5	166470738	4.28774	2.13377e-05	0.370306	Intergenic
3	55236002	4.28755	2.13554e-05	0.370306	Intergenic
17	31550749	4.28743	2.13659e-05	0.370306	ASIC2
8	92916055	4.28733	2.13753e-05	0.370306	RP11-122C21.1
18	10521771	4.28727	2.13813e-05	0.370306	Intergenic
10	134919209	4.28676	2.14286e-05	0.370506	GPR123
6	74009332	4.2867	2.14339e-05	0.370506	KHDC1
12	63500747	4.28659	2.14441e-05	0.370506	Intergenic
19	7207154	4.28644	2.14582e-05	0.370506	INSR
13	104444806	4.286	2.14997e-05	0.370614	Intergenic
17	69075600	4.28587	2.15115e-05	0.370614	Intergenic
7	158664287	4.28585	2.15135e-05	0.370614	WDR60
18	39398419	4.28515	2.15791e-05	0.371461	Intergenic
18	7127271	-4.28478	2.16143e-05	0.371785	Intergenic
6	11962649	-4.28435	2.16544e-05	0.372004	Intergenic
8	48677339	-4.28429	2.16598e-05	0.372004	Intergenic
3	23141084	4.28384	2.17028e-05	0.372318	Intergenic
11	93063791	4.28375	2.1711e-05	0.372318	CCDC67
18	32848064	4.28356	2.17287e-05	0.37234	ZSCAN30
4	9784207	4.28295	2.17865e-05	0.372882	SLC2A9
17	6946959	4.28267	2.18138e-05	0.372882	SLC16A11
20	19813832	4.28253	2.18264e-05	0.372882	Intergenic
5	1667858	4.28233	2.1846e-05	0.372882	Intergenic
18	24807444	4.28227	2.18512e-05	0.372882	RP11-57J16.1
16	87915658	4.28219	2.1859e-05	0.372882	Intergenic
18	8428784	4.28143	2.19308e-05	0.373826	Intergenic
15	66013965	-4.28118	2.19556e-05	0.373967	DENND4A
3	31505255	-4.27975	2.20925e-05	0.375855	Intergenic
1	2092461	4.27967	2.20996e-05	0.375855	PRKCZ
10	69646698	4.2791	2.21541e-05	0.3765	SIRT1
6	32489801	4.27871	2.21918e-05	0.376678	HLA-DRB5
10	26472324	4.27865	2.21978e-05	0.376678	MYO3A
18	45129009	4.27833	2.22291e-05	0.376927	Intergenic
2	221687889	4.27779	2.22807e-05	0.377167	Intergenic
19	41277365	-4.27768	2.22921e-05	0.377167	Intergenic
16	2391976	4.27759	2.23003e-05	0.377167	ABCA17P
6	143611483	4.27746	2.23126e-05	0.377167	AIG1
9	99396083	-4.27719	2.23397e-05	0.377167	Intergenic
19	44204207	4.27715	2.23431e-05	0.377167	Intergenic
5	663210	4.27674	2.23831e-05	0.377356	CEP72
12	93493458	4.27669	2.23876e-05	0.377356	RP11-511B23.2
7	122023968	4.2758	2.24745e-05	0.378534	CADPS2
16	85858387	4.2753	2.25239e-05	0.378534	Intergenic
2	927454	-4.27505	2.25475e-05	0.378534	Intergenic
6	20699976	4.27503	2.255e-05	0.378534	CDKAL1
4	19276104	4.27502	2.25504e-05	0.378534	RP11-3J1.1
17	5355634	4.27495	2.25577e-05	0.378534	DHX33
13	19903619	4.27446	2.26054e-05	0.378812	ANKRD26P3
21	36259298	4.27439	2.26129e-05	0.378812	RUNX1
20	33283676	4.27427	2.26244e-05	0.378812	Intergenic
18	6021509	4.27361	2.26893e-05	0.379596	L3MBTL4
9	139461720	4.27329	2.27206e-05	0.379596	Intergenic
22	46321933	4.27284	2.27653e-05	0.379596	WNT7B
14	63385108	-4.27279	2.27703e-05	0.379596	KCNH5
1	62500022	-4.27191	2.28576e-05	0.379596	IIntergenicDL
3	153226057	4.27182	2.28667e-05	0.379596	RP11-23D24.2
9	3502047	4.27176	2.28727e-05	0.379596	RFX3
19	13985739	4.27157	2.28912e-05	0.379596	IntergenicNOS3
10	3689023	4.27157	2.28915e-05	0.379596	Intergenic
19	23822460	4.27152	2.28961e-05	0.379596	ZNF675
2	59779684	-4.27141	2.29074e-05	0.379596	RP11-444A22.1
1	4169861	-4.27117	2.29313e-05	0.379596	Intergenic
17	81082702	4.27102	2.29457e-05	0.379596	Intergenic
9	76971333	4.27101	2.29469e-05	0.379596	Intergenic
1	34717539	4.27095	2.29523e-05	0.379596	Intergenic
18	19191446	4.27061	2.29867e-05	0.379596	Intergenic
2	150986064	4.27058	2.29894e-05	0.379596	Intergenic
18	10521773	4.27033	2.30143e-05	0.379596	Intergenic
19	41277375	-4.2703	2.30177e-05	0.379596	Intergenic
17	80822952	4.27018	2.30299e-05	0.379596	TBCD
1	2010502	4.27005	2.30421e-05	0.379596	PRKCZ
5	90809308	4.27005	2.30422e-05	0.379596	Intergenic
6	154783975	4.26983	2.30647e-05	0.379596	CNKSR3
8	58132832	4.26975	2.30731e-05	0.379596	RP11-513O17.2
16	88595764	4.26914	2.31334e-05	0.380313	ZFPM1
4	6588822	4.26864	2.31842e-05	0.380624	MAN2B2
10	25115795	4.26862	2.31859e-05	0.380624	Intergenic
2	219925853	4.26798	2.325e-05	0.381129	Intergenic
3	134549505	4.26789	2.32599e-05	0.381129	EPHB1
9	3175344	4.26781	2.32671e-05	0.381129	Intergenic
21	42827577	4.26739	2.33104e-05	0.381563	MX1
18	10857975	-4.26685	2.33645e-05	0.381887	PIEZO2
16	55125336	4.26643	2.34074e-05	0.381887	Intergenic
8	133161934	4.26615	2.34359e-05	0.381887	KCNQ3
7	158664295	4.26605	2.34457e-05	0.381887	WDR60
4	98048652	4.26583	2.34679e-05	0.381887	RP11-431J17.1
15	84912987	4.26567	2.34842e-05	0.381887	GOLGA6L4
20	53801466	-4.26566	2.34853e-05	0.381887	Intergenic
2	233272092	-4.26554	2.34975e-05	0.381887	ALPPL2
2	112624249	-4.26525	2.35271e-05	0.381887	AIntergenicPC1
22	25152821	4.26505	2.35473e-05	0.381887	PIWIL3
15	43909392	-4.26484	2.35687e-05	0.381887	STRC
19	42666243	4.2645	2.36039e-05	0.381887	POU2F2
1	120778933	-4.26449	2.3605e-05	0.381887	Intergenic
19	23822454	4.26433	2.36209e-05	0.381887	ZNF675
7	134705235	4.26427	2.36278e-05	0.381887	AGBL3
2	153727813	-4.26416	2.3639e-05	0.381887	Intergenic
16	51259954	4.26415	2.36399e-05	0.381887	Intergenic
3	23141039	4.26403	2.3652e-05	0.381887	Intergenic
22	45943673	-4.26391	2.36647e-05	0.381887	FBLN1
2	242519241	4.26388	2.36671e-05	0.381887	Intergenic
15	78748926	-4.26346	2.37102e-05	0.381961	IREB2
11	41809012	-4.26345	2.37118e-05	0.381961	RP11-375D13.2
13	29968817	4.26334	2.37223e-05	0.381961	MTUS2
19	814992	4.26223	2.38369e-05	0.383534	LPPR3
3	43960555	4.26153	2.39098e-05	0.383958	Intergenic
5	176992946	4.26152	2.39101e-05	0.383958	Intergenic
14	22741817	4.26149	2.3914e-05	0.383958	Intergenic
6	166964397	4.26103	2.3961e-05	0.384339	RPS6KA2
17	6946953	4.26068	2.3998e-05	0.384339	SLC16A11
1	164651805	4.26053	2.40134e-05	0.384339	PBX1
2	45228309	4.26034	2.40327e-05	0.384339	Intergenic
2	95799029	4.26032	2.4035e-05	0.384339	MRPS5
1	144984788	4.26028	2.40395e-05	0.384339	PDE4DIP
7	1209527	4.25991	2.40781e-05	0.384686	Intergenic
9	72910177	-4.25968	2.41015e-05	0.384789	SMC5
19	6077641	4.2593	2.41419e-05	0.384967	RFX2
12	123957442	4.25912	2.41603e-05	0.384967	SNRNP35
1	246111813	4.25873	2.42016e-05	0.384967	SMYD3
7	6464836	4.25871	2.4203e-05	0.384967	DAGLB
8	40399330	4.25863	2.42115e-05	0.384967	ZMAT4
10	86145257	4.2586	2.42146e-05	0.384967	CCSER2
7	64253021	4.25804	2.4273e-05	0.385498	Intergenic
6	30039354	-4.25796	2.4282e-05	0.385498	RNF39
4	60033241	-4.25723	2.43588e-05	0.386446	RP11-622J8.1
2	164448427	4.25687	2.43966e-05	0.386775	Intergenic
1	73190940	4.25626	2.44611e-05	0.387181	Intergenic
11	71912725	4.25623	2.44647e-05	0.387181	RP11-807H22.7
3	171343418	4.25614	2.44734e-05	0.387181	PLD1
7	2640898	4.2555	2.45421e-05	0.387567	IQCE
19	7605127	-4.25544	2.45482e-05	0.387567	PNPLA6
1	166596680	4.2552	2.45736e-05	0.387567	FMO9P
5	148700297	4.25497	2.45977e-05	0.387567	AFAP1L1
1	24468457	4.25496	2.45988e-05	0.387567	IL22RA1
1	1476602	-4.25495	2.46004e-05	0.387567	Intergenic
21	36263438	4.25472	2.46243e-05	0.387674	RUNX1
1	22693546	4.2545	2.46477e-05	0.387774	Intergenic
7	45218407	4.25402	2.4699e-05	0.388105	RAMP3
6	134846241	4.25399	2.4703e-05	0.388105	Intergenic
12	3475174	4.2538	2.47232e-05	0.388153	Intergenic
4	73892567	4.25353	2.47522e-05	0.388154	RNU6ATAC5P
1	13710241	-4.25341	2.47646e-05	0.388154	Intergenic
1	21673433	-4.25332	2.47746e-05	0.388154	Intergenic
6	22718216	4.25311	2.47963e-05	0.388169	Intergenic
15	68218922	4.25299	2.48098e-05	0.388169	Intergenic
15	25956065	4.25246	2.4867e-05	0.388412	ATP10A
1	93455886	4.2523	2.48834e-05	0.388412	Intergenic
2	240901550	4.2522	2.48942e-05	0.388412	NDUFA10
9	137271934	-4.25206	2.49097e-05	0.388412	RXRA
1	159977971	4.25205	2.4911e-05	0.388412	Intergenic
5	74204321	4.25185	2.49318e-05	0.388469	Intergenic
16	29223913	4.25163	2.49564e-05	0.388536	RP11-426C22.5
6	96352536	4.2515	2.49704e-05	0.388536	Intergenic
1	185860539	4.25085	2.50404e-05	0.389359	HMCN1
2	204471548	4.25058	2.50698e-05	0.389407	Intergenic
16	81474896	4.25028	2.51021e-05	0.389407	Intergenic
12	54236584	4.2502	2.51103e-05	0.389407	Intergenic
5	130908427	-4.25015	2.51164e-05	0.389407	RAPGEF6
1	240065877	4.25003	2.51294e-05	0.389407	CHRM3
1	200490569	-4.24984	2.51499e-05	0.389458	Intergenic
4	119650768	4.24952	2.5184e-05	0.389678	SEC24D
22	49099460	4.24939	2.51985e-05	0.389678	FAM19A5
11	69283845	4.2491	2.52298e-05	0.389681	AP000439.5
9	41223292	4.2485	2.52956e-05	0.389681	Intergenic
16	66434855	4.24817	2.53318e-05	0.389681	CDH5
19	40885505	4.24801	2.53495e-05	0.389681	PLD3
22	45943676	-4.24775	2.53778e-05	0.389681	FBLN1
3	63900900	4.24761	2.53929e-05	0.389681	ATXN7
21	37854827	-4.24752	2.54026e-05	0.389681	AP000695.4
17	63624707	4.24748	2.54071e-05	0.389681	CTD-2535L24.2
8	41042238	4.24744	2.54118e-05	0.389681	Intergenic
7	40488228	4.24725	2.54322e-05	0.389681	SUGCT
2	150986049	4.24724	2.54335e-05	0.389681	Intergenic
10	134197341	-4.24712	2.54465e-05	0.389681	Intergenic
3	46916243	-4.24693	2.5468e-05	0.389681	MYL3
6	149296879	4.24661	2.55026e-05	0.389681	UST
8	13356818	4.24626	2.55412e-05	0.389681	DLC1
7	37412772	4.24617	2.55518e-05	0.389681	ELMO1
4	25559581	4.24596	2.55748e-05	0.389681	Intergenic
5	176919171	-4.24565	2.56095e-05	0.389681	PDLIM7
2	45228334	4.24563	2.56109e-05	0.389681	Intergenic
10	73211216	-4.24562	2.56126e-05	0.389681	CDH23
18	1419311	4.2455	2.56252e-05	0.389681	Intergenic
1	68130964	4.24548	2.56282e-05	0.389681	Intergenic
7	128550792	4.24503	2.56772e-05	0.389681	Intergenic
1	1912781	4.24489	2.56926e-05	0.389681	C1orf222
10	48668921	4.24457	2.57292e-05	0.389681	Intergenic
5	5341657	4.24455	2.57314e-05	0.389681	Intergenic
2	242165419	-4.24409	2.5782e-05	0.389681	Intergenic
15	67834029	4.24402	2.57902e-05	0.389681	RP11-502I4.3
14	62751520	4.24392	2.58014e-05	0.389681	Intergenic
4	25816929	4.24385	2.5809e-05	0.389681	SEL1L3
3	182721119	4.24349	2.58491e-05	0.389681	Intergenic
1	239978371	4.24348	2.58497e-05	0.389681	CHRM3
13	33882880	4.24304	2.58992e-05	0.389681	STARD13
16	50188274	4.243	2.59033e-05	0.389681	PAPD5
8	10085634	4.24291	2.59136e-05	0.389681	MSRA
5	121621897	4.24282	2.59241e-05	0.389681	Intergenic
2	194799125	4.24274	2.59322e-05	0.389681	Intergenic
10	5647399	4.24273	2.59338e-05	0.389681	Intergenic
9	72288393	4.24227	2.59853e-05	0.389681	RP11-109D9.4
18	6921112	4.24159	2.60622e-05	0.389681	LINC00668
9	3187084	4.2413	2.60945e-05	0.389681	RP11-32F11.2
5	166470744	4.24121	2.61049e-05	0.389681	Intergenic
17	43516928	4.24115	2.61109e-05	0.389681	PLEKHM1
13	112157982	-4.24114	2.61118e-05	0.389681	Intergenic
5	1667885	4.24088	2.61422e-05	0.389681	Intergenic
4	125571938	-4.24081	2.61495e-05	0.389681	Intergenic
8	12867096	4.24074	2.61569e-05	0.389681	KIAA1456
15	98203122	4.24069	2.61631e-05	0.389681	Intergenic
1	36573976	4.24036	2.62005e-05	0.389681	COL8A2
14	50880964	4.24034	2.62021e-05	0.389681	CDKL1
7	158664300	4.24031	2.62061e-05	0.389681	WDR60
9	73463749	4.2403	2.62069e-05	0.389681	TRPM3
1	144539353	4.23979	2.62652e-05	0.389681	Intergenic
8	61652737	4.23978	2.62659e-05	0.389681	CHD7
16	19737457	4.23968	2.62775e-05	0.389681	IQCK
9	73206	4.23967	2.62788e-05	0.389681	RP11-143M1.7
8	55380034	4.23956	2.62909e-05	0.389681	Intergenic
16	66434843	4.23954	2.62926e-05	0.389681	CDH5
17	20944592	4.23942	2.63066e-05	0.389681	USP22
10	26472320	4.23942	2.63067e-05	0.389681	MYO3A
12	95638143	-4.23929	2.63212e-05	0.389681	VEZT
6	63581455	4.23926	2.63246e-05	0.389681	Intergenic
14	39558989	4.23897	2.6358e-05	0.389681	SEC23A
5	663134	4.23864	2.63954e-05	0.389681	CEP72
9	44742664	4.23862	2.63981e-05	0.389681	Intergenic
9	72910163	-4.23858	2.64026e-05	0.389681	SMC5
4	170521638	-4.23844	2.64178e-05	0.389681	NEK1
7	145481113	-4.23823	2.64426e-05	0.389681	Intergenic
6	2789068	4.23807	2.64598e-05	0.389681	Intergenic
4	107731856	4.238	2.64687e-05	0.389681	Intergenic
9	93522477	-4.23796	2.64729e-05	0.389681	Intergenic
12	19937387	-4.23795	2.64745e-05	0.389681	RP11-405A12.2
17	63624688	4.23779	2.64927e-05	0.389681	CTD-2535L24.2
6	58726487	4.23741	2.65358e-05	0.389681	Intergenic
4	25293707	4.23734	2.65439e-05	0.389681	Intergenic
14	100580496	4.23728	2.65509e-05	0.389681	EVL
10	58895916	-4.23717	2.65633e-05	0.389681	Intergenic
19	42666194	4.23715	2.65651e-05	0.389681	POU2F2
1	248839800	4.23713	2.65677e-05	0.389681	Intergenic
10	53473884	4.23707	2.6575e-05	0.389681	PRKG1
6	159072818	4.23692	2.6592e-05	0.389681	SYTL3
19	7505297	-4.23678	2.66082e-05	0.389681	CTD-2207O23.3
8	48179802	4.23661	2.6627e-05	0.389706	SPIDR
12	3617625	4.23621	2.66736e-05	0.38994	PRMT8
7	56010456	-4.23617	2.66774e-05	0.38994	MRPS17
16	12210778	4.23596	2.6702e-05	0.390048	SNX29
12	6060447	4.23569	2.67329e-05	0.390248	VWF
3	62825298	4.23437	2.68858e-05	0.391748	CADPS
9	130728097	-4.23435	2.68875e-05	0.391748	FAM102A
11	32706418	4.23434	2.6889e-05	0.391748	CCDC73
1	149783982	4.23412	2.69149e-05	0.391748	Intergenic
15	25956057	4.23405	2.69221e-05	0.391748	ATP10A
7	75050327	4.23372	2.69606e-05	0.39185	POM121C
4	190991035	4.23363	2.69717e-05	0.39185	Intergenic
16	29223887	4.23335	2.70043e-05	0.39185	RP11-426C22.5
3	14500004	-4.23315	2.70272e-05	0.39185	SLC6A6
18	40321125	4.23307	2.70366e-05	0.39185	Intergenic
9	96431209	4.23275	2.70744e-05	0.39185	PHF2
19	43754774	4.23256	2.70957e-05	0.39185	PSG9
8	134531910	4.23248	2.71058e-05	0.39185	ST3GAL1
10	29214114	4.23246	2.7108e-05	0.39185	Intergenic
1	99317375	4.23245	2.7109e-05	0.39185	Intergenic
2	2876200	4.23236	2.71192e-05	0.39185	Intergenic
1	115055357	4.23196	2.71659e-05	0.392213	Intergenic
3	15142875	4.23185	2.71789e-05	0.392213	Intergenic
7	4856978	4.23165	2.72018e-05	0.392294	RADIL
2	60809572	4.23126	2.72475e-05	0.392703	Intergenic
6	145953302	4.23096	2.72829e-05	0.392743	EPM2A
17	27140815	4.2308	2.7302e-05	0.392743	FAM222B
2	927505	-4.23055	2.73317e-05	0.392743	Intergenic
3	48660985	-4.23032	2.73591e-05	0.392743	Intergenic
1	248839792	4.23002	2.73943e-05	0.392743	Intergenic
3	23141105	4.2299	2.74077e-05	0.392743	Intergenic
18	22804910	4.2299	2.74083e-05	0.392743	ZNF521
11	70482447	4.22984	2.74147e-05	0.392743	SHANK2
5	172428614	4.2297	2.7432e-05	0.392743	ATP6V0E1
2	194799102	4.22958	2.74453e-05	0.392743	Intergenic
10	121278497	4.22947	2.74586e-05	0.392743	RGS10
16	71946388	4.22937	2.74709e-05	0.392743	IST1
2	107111482	4.22894	2.75216e-05	0.392743	CD8BP
2	45228320	4.22893	2.75221e-05	0.392743	Intergenic
10	7382087	4.22844	2.75804e-05	0.392743	SFMBT2
1	896627	4.22844	2.75809e-05	0.392743	KLHL17
1	159978017	4.22843	2.75822e-05	0.392743	Intergenic
2	168419860	-4.22833	2.75936e-05	0.392743	Intergenic
22	28685554	4.22831	2.75957e-05	0.392743	TTC28
6	12999544	4.22802	2.76304e-05	0.392743	PHACTR1
12	59822475	4.22793	2.76415e-05	0.392743	Intergenic
6	63802028	4.22784	2.76523e-05	0.392743	Intergenic
7	158664214	4.22775	2.76627e-05	0.392743	WDR60
9	77644455	4.22747	2.76967e-05	0.392743	Intergenic
7	122526250	4.22716	2.77335e-05	0.392743	CADPS2
13	25043780	4.22676	2.77807e-05	0.392743	TPTE2P6
1	149615902	4.22672	2.77853e-05	0.392743	RP11-353N4.6
2	11056425	4.22658	2.78017e-05	0.392743	Intergenic
8	30677627	4.22653	2.78086e-05	0.392743	Intergenic
22	49099368	4.22652	2.78096e-05	0.392743	FAM19A5
20	49863772	-4.22645	2.78182e-05	0.392743	Intergenic
7	158045459	4.22643	2.78207e-05	0.392743	PTPRN2
15	91701683	4.22608	2.78628e-05	0.392743	SV2B
17	36778531	4.22598	2.78736e-05	0.392743	Intergenic
2	221687913	4.22593	2.788e-05	0.392743	Intergenic
10	135382913	4.22587	2.78869e-05	0.392743	SPRN
2	237145157	4.22569	2.79086e-05	0.392743	AC079135.1
2	100923583	4.22569	2.79086e-05	0.392743	LONRF2
1	120778894	-4.22533	2.79517e-05	0.393056	Intergenic
1	180214026	4.22505	2.79855e-05	0.393056	LHX4
1	78547764	4.22496	2.79971e-05	0.393056	GIPC2
11	93063830	4.22493	2.80002e-05	0.393056	CCDC67
11	86028055	4.22472	2.80252e-05	0.393163	C11orf73
16	56375071	4.22438	2.80666e-05	0.393501	GIntergenicO1
20	49236364	4.22376	2.81414e-05	0.39398	FAM65C
14	89899702	4.22349	2.8174e-05	0.39398	FOXN3
8	143545540	4.22344	2.81803e-05	0.39398	BAI1
9	130196796	4.22343	2.81814e-05	0.39398	ZNF79
2	204471566	4.22338	2.81877e-05	0.39398	Intergenic
10	13787390	-4.22295	2.824e-05	0.394468	FRMD4A
1	224046884	4.22269	2.82715e-05	0.394664	Intergenic
5	107778244	4.22226	2.83233e-05	0.395144	Intergenic
15	27999528	4.222	2.83554e-05	0.395146	Intergenic
16	71946361	4.22178	2.83817e-05	0.395146	IST1
11	86028080	4.2217	2.83918e-05	0.395146	C11orf73
11	1009762	4.22157	2.8407e-05	0.395146	AP2A2
17	46604459	4.22155	2.84105e-05	0.395146	Intergenic
8	55380049	4.22126	2.84449e-05	0.395382	Intergenic
7	40488196	4.22086	2.84944e-05	0.395597	SUGCT
1	24468455	4.22084	2.84966e-05	0.395597	IL22RA1
8	74292112	4.22061	2.85252e-05	0.395597	Intergenic
8	145814216	-4.22057	2.85302e-05	0.395597	ARHGAP39
5	135263912	4.22042	2.85487e-05	0.395611	LECT2
20	56471494	4.22018	2.85774e-05	0.395767	Intergenic
13	76859767	4.21979	2.86258e-05	0.396034	Intergenic
11	99908615	4.21967	2.86407e-05	0.396034	CNTN5
16	16085845	4.2196	2.8649e-05	0.396034	ABCC1
13	88329939	4.21909	2.87119e-05	0.396661	SLITRK5
2	77204058	4.21865	2.87658e-05	0.396825	LRRTM4
3	153226080	4.21858	2.87746e-05	0.396825	RP11-23D24.2
16	30828490	-4.21854	2.87799e-05	0.396825	Intergenic
17	75883966	4.21829	2.88111e-05	0.396825	Intergenic
14	102803748	-4.21821	2.88202e-05	0.396825	ZNF839
7	50520329	4.21814	2.88288e-05	0.396825	Intergenic
7	97644682	4.21794	2.88537e-05	0.396927	Intergenic
6	159072809	4.21692	2.89809e-05	0.397653	SYTL3
7	140545501	4.21649	2.90337e-05	0.397653	BRAF
7	122526248	4.21643	2.90421e-05	0.397653	CADPS2
3	124764149	4.21643	2.90421e-05	0.397653	HEG1
1	38827265	4.21615	2.90769e-05	0.397653	Intergenic
12	79308328	4.21612	2.90806e-05	0.397653	SYT1
5	178313078	4.21608	2.90857e-05	0.397653	ZNF354B
17	3650564	4.216	2.90952e-05	0.397653	ITGAE
6	17808489	4.21599	2.90964e-05	0.397653	KIF13A
5	161025676	4.21581	2.91189e-05	0.397653	GABRA6
16	1041088	4.2156	2.91453e-05	0.397653	Intergenic
10	27102180	-4.21546	2.9163e-05	0.397653	ABI1
2	231686927	4.21542	2.91677e-05	0.397653	Intergenic
13	94228911	4.21542	2.91684e-05	0.397653	GPC6
13	75957232	4.21534	2.91776e-05	0.397653	TBC1D4
11	112682079	4.21527	2.91871e-05	0.397653	Intergenic
5	176992958	4.21479	2.92467e-05	0.398226	Intergenic
6	30039364	-4.21464	2.92655e-05	0.398241	RNF39
6	134846260	4.21436	2.93008e-05	0.398359	Intergenic
3	16040496	4.21411	2.9332e-05	0.398359	Intergenic
3	178860851	4.21407	2.93368e-05	0.398359	RP11-360P21.2
17	6946967	4.21401	2.93444e-05	0.398359	SLC16A11
6	74009344	4.21385	2.93645e-05	0.398393	KHDC1
2	150985990	4.21343	2.94173e-05	0.398757	Intergenic
16	64425287	4.21327	2.94385e-05	0.398757	RP11-467L24.1
11	93063805	4.21287	2.94886e-05	0.398757	CCDC67
5	172257270	-4.21286	2.94893e-05	0.398757	Intergenic
12	57874033	4.21264	2.95176e-05	0.398757	ARHGAP9
9	41268270	4.21261	2.9521e-05	0.398757	Intergenic
7	4856987	4.21241	2.95473e-05	0.398757	RADIL
3	143221163	4.21222	2.95713e-05	0.398757	SLC9A9
1	28994061	4.21208	2.95892e-05	0.398757	Intergenic
11	129564787	4.21202	2.9596e-05	0.398757	Intergenic
15	25971745	4.212	2.95986e-05	0.398757	ATP10A
6	154019711	4.21177	2.96285e-05	0.398757	Intergenic
17	72336956	4.21148	2.96655e-05	0.398757	KIF19
2	111051589	4.21095	2.97328e-05	0.398757	Intergenic
11	93063828	4.21085	2.97455e-05	0.398757	CCDC67
1	40018115	4.21084	2.97463e-05	0.398757	PPIEL
1	106404679	-4.21075	2.97573e-05	0.398757	Intergenic
11	70553832	4.21065	2.9771e-05	0.398757	SHANK2
20	56214342	4.21062	2.97751e-05	0.398757	Intergenic
8	143545513	4.21061	2.97753e-05	0.398757	BAI1
16	19737471	4.21059	2.97785e-05	0.398757	IQCK
11	87686398	4.21014	2.98355e-05	0.398757	Intergenic
1	62500063	-4.20993	2.98632e-05	0.398757	IIntergenicDL
12	79308359	4.20984	2.98747e-05	0.398757	SYT1
22	20200257	4.20972	2.98892e-05	0.398757	Intergenic
6	166650730	4.2097	2.98928e-05	0.398757	RP4-655C5.4
15	100426020	4.20959	2.99061e-05	0.398757	Intergenic
17	6946945	4.20955	2.99115e-05	0.398757	SLC16A11
6	53125701	4.20953	2.9914e-05	0.398757	Intergenic
7	106385932	4.20941	2.99289e-05	0.398757	CTB-111H14.1
20	7876633	4.20904	2.99766e-05	0.398757	HAO1
5	178341880	-4.20898	2.99847e-05	0.398757	ZFP2
18	10521802	4.20892	2.99929e-05	0.398757	Intergenic
14	73917374	4.20889	2.99966e-05	0.398757	NUMB
19	8933624	4.20881	3.00069e-05	0.398757	ZNF558
14	55360343	4.20848	3.00489e-05	0.398871	GCH1
12	27772070	4.20809	3.00995e-05	0.398871	PPFIBP1
1	186459346	4.20806	3.01033e-05	0.398871	Intergenic
15	95708887	4.20751	3.01738e-05	0.398871	Intergenic
2	221687893	4.20751	3.01742e-05	0.398871	Intergenic
16	19737487	4.20739	3.01899e-05	0.398871	IQCK
19	1068587	4.20724	3.02092e-05	0.398871	HMHA1
2	233928608	4.20722	3.0211e-05	0.398871	INPP5D
4	73514326	4.20705	3.02334e-05	0.398871	Intergenic
16	29223935	4.20703	3.02359e-05	0.398871	RP11-426C22.5
10	13787401	-4.20667	3.0283e-05	0.398871	FRMD4A
4	94873805	4.20647	3.0309e-05	0.398871	Intergenic
12	2052913	-4.20621	3.03421e-05	0.398871	Intergenic
20	50221512	4.20615	3.03501e-05	0.398871	ATP9A
2	166358476	4.20614	3.03518e-05	0.398871	CSRNP3
18	76879685	-4.20609	3.03581e-05	0.398871	ATP9B
14	74033270	-4.20604	3.0365e-05	0.398871	Intergenic
13	58584897	4.20602	3.03671e-05	0.398871	Intergenic
4	4229316	4.20592	3.03798e-05	0.398871	Intergenic
4	77812313	4.20589	3.03842e-05	0.398871	RP11-123J14.1
7	106385956	4.20588	3.0385e-05	0.398871	CTB-111H14.1
2	227084973	4.20544	3.04427e-05	0.399398	Intergenic
8	115421038	4.20525	3.04677e-05	0.399494	Intergenic
17	55139057	4.20492	3.05106e-05	0.399825	Intergenic
17	3664602	4.20469	3.05411e-05	0.399986	ITGAE
9	13027584	4.20456	3.05582e-05	0.399986	Intergenic
11	86028125	4.20432	3.05895e-05	0.400103	C11orf73
21	36259301	4.20413	3.06147e-05	0.400103	RUNX1
16	66434819	4.20408	3.062e-05	0.400103	CDH5
3	100230318	4.20377	3.06615e-05	0.400184	TMEM45A
22	26664884	4.20377	3.06615e-05	0.400184	SEZ6L
10	119767493	4.20345	3.07028e-05	0.400262	RAB11FIP2
7	88143670	4.20304	3.07574e-05	0.400262	Intergenic
16	65865523	4.20269	3.08028e-05	0.400262	Intergenic
13	95573523	4.20264	3.08096e-05	0.400262	Intergenic
12	51673864	-4.20253	3.08244e-05	0.400262	Intergenic
15	78026936	4.20246	3.0834e-05	0.400262	LINGO1
4	180205865	4.20242	3.08396e-05	0.400262	Intergenic
4	1215508	-4.20212	3.08787e-05	0.400262	CTBP1
13	104444786	4.20197	3.08985e-05	0.400262	Intergenic
16	64425289	4.20192	3.0905e-05	0.400262	RP11-467L24.1
11	49704929	4.20188	3.09108e-05	0.400262	RP11-707M1.1
5	167948641	4.20183	3.09171e-05	0.400262	Intergenic
1	90718587	4.20168	3.0937e-05	0.400262	Intergenic
10	100226637	-4.20128	3.09897e-05	0.400262	HPSE2
8	38139986	4.20115	3.10067e-05	0.400262	WHSC1L1
19	7505344	-4.20111	3.10121e-05	0.400262	CTD-2207O23.3
3	90326248	4.20106	3.10193e-05	0.400262	Intergenic
1	153425008	4.20094	3.10351e-05	0.400262	Intergenic
1	15086435	4.20091	3.10394e-05	0.400262	KAZN
16	29223903	4.20075	3.10605e-05	0.400262	RP11-426C22.5
2	168419901	-4.20074	3.10609e-05	0.400262	Intergenic
2	97483046	4.20067	3.10707e-05	0.400262	CNNM3
6	44866594	-4.20053	3.1089e-05	0.400262	SUPT3H
22	18162706	4.20017	3.11377e-05	0.400262	BCL2L13
16	12795261	-4.20007	3.11509e-05	0.400262	CPPED1
18	530868	4.20006	3.11524e-05	0.400262	Intergenic
12	114344741	-4.20003	3.11555e-05	0.400262	RBM19
1	156919124	4.19995	3.11668e-05	0.400262	ARHGEF11
20	46297532	4.19985	3.11795e-05	0.400262	SULF2
4	187648072	4.19968	3.12029e-05	0.400336	Intergenic
3	14500038	-4.19943	3.12363e-05	0.400423	SLC6A6
12	47207164	4.19923	3.12625e-05	0.400423	SLC38A4
10	48668923	4.19912	3.12773e-05	0.400423	Intergenic
9	45926432	4.1989	3.13073e-05	0.400423	Intergenic
15	78687509	4.19881	3.13189e-05	0.400423	Intergenic
2	1358035	4.19881	3.13191e-05	0.400423	SNTG2
10	83949273	-4.1987	3.13333e-05	0.400423	NRG3
12	29814017	4.19812	3.14119e-05	0.400921	TMTC1
7	134273188	4.19784	3.14496e-05	0.400921	Intergenic
9	28186011	-4.19757	3.14859e-05	0.400921	LINGO2
11	93063802	4.19755	3.14881e-05	0.400921	CCDC67
16	89336136	-4.19753	3.14902e-05	0.400921	ANKRD11
3	29321587	4.19749	3.14963e-05	0.400921	RBMS3-AS3
7	78971592	4.19738	3.15118e-05	0.400921	MAGI2
10	29214087	4.19736	3.15138e-05	0.400921	Intergenic
14	73917358	4.19712	3.15457e-05	0.401085	NUMB
2	204185019	4.1968	3.1589e-05	0.401085	Intergenic
7	122526244	4.19671	3.16016e-05	0.401085	CADPS2
4	170521607	-4.19661	3.16144e-05	0.401085	NEK1
16	16085873	4.19661	3.16151e-05	0.401085	ABCC1
15	27917719	4.19617	3.16741e-05	0.401371	Intergenic
6	58516651	-4.19602	3.16955e-05	0.401371	Intergenic
21	36259286	4.19593	3.17066e-05	0.401371	RUNX1
6	17808487	4.19589	3.17131e-05	0.401371	KIF13A
14	72200957	4.19579	3.17262e-05	0.401371	SIPA1L1
7	74432093	4.19563	3.17476e-05	0.401418	GATSL1
1	212471735	-4.19543	3.17755e-05	0.401547	PPP2R5A
8	38139982	4.19528	3.17954e-05	0.401575	WHSC1L1
3	65854790	4.19493	3.18434e-05	0.401937	MAGI1
4	167457829	4.1945	3.19013e-05	0.401937	Intergenic
1	200490506	-4.19438	3.19173e-05	0.401937	Intergenic
1	52655160	-4.19423	3.19377e-05	0.401937	ZFYVE9
13	115055391	4.19413	3.19521e-05	0.401937	UPF3A
10	96957646	4.19405	3.19634e-05	0.401937	C10orf129
2	124444912	4.19386	3.19881e-05	0.401937	Intergenic
9	5363301	4.19379	3.19979e-05	0.401937	PLGRKT
7	47941283	4.19375	3.20033e-05	0.401937	HUS1
8	133161983	4.19369	3.20121e-05	0.401937	KCNQ3
14	33066056	4.19349	3.20389e-05	0.401937	AKAP6
1	1912842	4.19348	3.20408e-05	0.401937	C1orf222
20	49863758	-4.19338	3.20549e-05	0.401937	Intergenic
1	1638715	-4.19296	3.21121e-05	0.401937	CDK11A
15	48787351	4.19284	3.2129e-05	0.401937	FBN1
17	25996059	4.19282	3.21316e-05	0.401937	RP11-19P22.7
14	33066085	4.19274	3.21418e-05	0.401937	AKAP6
9	4718057	4.19273	3.21432e-05	0.401937	AK3
15	25473743	4.19209	3.22309e-05	0.402257	SNHG14
6	166875812	4.19184	3.22661e-05	0.402257	RPS6KA2
6	30039374	-4.1918	3.22718e-05	0.402257	RNF39
14	62751522	4.19174	3.22792e-05	0.402257	Intergenic
3	185623551	-4.19164	3.22938e-05	0.402257	Intergenic
11	93063800	4.1916	3.22991e-05	0.402257	CCDC67
13	113355921	4.19149	3.23148e-05	0.402257	ATP11A
1	62500029	-4.19132	3.23381e-05	0.402257	IIntergenicDL
10	114044910	4.19129	3.23413e-05	0.402257	TECTB
14	105920135	-4.19126	3.23463e-05	0.402257	MTA1
6	127749470	-4.19112	3.23651e-05	0.40227	Intergenic
13	112668489	-4.19092	3.23935e-05	0.402403	Intergenic
21	25452368	-4.19049	3.24519e-05	0.402672	Intergenic
8	40523345	4.19042	3.24619e-05	0.402672	ZMAT4
1	158848521	4.18994	3.25286e-05	0.402672	Intergenic
22	30111333	-4.18973	3.2558e-05	0.402672	RP1-76B20.11
4	187648059	4.18925	3.26255e-05	0.402672	Intergenic
1	47695475	4.18904	3.26535e-05	0.402672	TAL1
2	153727821	-4.18904	3.26547e-05	0.402672	Intergenic
4	40739943	4.18898	3.26627e-05	0.402672	Intergenic
1	247803082	-4.18894	3.26676e-05	0.402672	RP11-978I15.10
17	81082694	4.18889	3.26753e-05	0.402672	Intergenic
14	50395980	4.18882	3.26842e-05	0.402672	RP11-58E21.4
14	82635000	-4.18873	3.26972e-05	0.402672	Intergenic
17	6946972	4.18869	3.27025e-05	0.402672	SLC16A11
15	80217895	4.18859	3.27174e-05	0.402672	Intergenic
1	78392625	4.18851	3.27274e-05	0.402672	NEXN
15	43909361	-4.18837	3.27478e-05	0.402672	STRC
6	20699938	4.18829	3.27593e-05	0.402672	CDKAL1
6	144545661	4.18826	3.27628e-05	0.402672	Intergenic
7	70799329	4.18821	3.27706e-05	0.402672	WBSCR17
10	23800875	4.18816	3.27772e-05	0.402672	Intergenic
8	84012807	4.18793	3.28093e-05	0.402672	RP11-296C13.1
1	106404651	-4.18775	3.28349e-05	0.402672	Intergenic
5	1083938	4.18773	3.28376e-05	0.402672	SLC12A7
7	111203205	4.1877	3.28415e-05	0.402672	Intergenic
1	22168843	4.18743	3.28791e-05	0.402826	HSPG2
5	174802824	4.18736	3.28896e-05	0.402826	Intergenic
7	158664210	4.18695	3.29462e-05	0.403027	WDR60
1	896623	4.18687	3.29578e-05	0.403027	KLHL17
19	23822443	4.18686	3.29593e-05	0.403027	ZNF675
17	77916809	4.18649	3.30111e-05	0.403275	TBC1D16
4	124552439	-4.18641	3.30229e-05	0.403275	Intergenic
9	41541270	4.18631	3.30372e-05	0.403275	RP11-144A16.5
17	31801241	4.18554	3.31459e-05	0.403275	ASIC2
8	143545847	4.18551	3.31503e-05	0.403275	BAI1
6	166103296	4.18545	3.31576e-05	0.403275	PDE10A
20	59676667	4.18538	3.31674e-05	0.403275	Intergenic
3	192815996	4.18533	3.31755e-05	0.403275	Intergenic
8	54582891	4.18513	3.32028e-05	0.403275	Intergenic
4	185185335	4.18512	3.32047e-05	0.403275	Intergenic
12	120713030	4.18509	3.32092e-05	0.403275	Intergenic
2	7305426	4.18503	3.32178e-05	0.403275	Intergenic
12	1622942	4.18498	3.32249e-05	0.403275	Intergenic
17	29785211	4.18486	3.32412e-05	0.403275	RAB11FIP4
2	927466	-4.18483	3.32464e-05	0.403275	Intergenic
1	22359053	-4.18461	3.32769e-05	0.403429	Intergenic
15	67834023	4.1842	3.33347e-05	0.403669	RP11-502I4.3
11	69283831	4.1841	3.33502e-05	0.403669	AP000439.5
1	181962452	4.18399	3.33647e-05	0.403669	Intergenic
19	21935787	4.18397	3.33687e-05	0.403669	ZNF100
13	21517651	4.18377	3.33965e-05	0.403669	HNRNPA1P30
19	6464243	4.18356	3.34266e-05	0.403669	SLC25A23
11	131602644	4.18354	3.34297e-05	0.403669	NTM
2	48353544	4.18334	3.34582e-05	0.403669	AC079807.4
15	95708853	4.18301	3.3505e-05	0.403669	Intergenic
1	212471804	-4.18289	3.35219e-05	0.403669	PPP2R5A
15	30618397	4.18282	3.35316e-05	0.403669	Intergenic
8	115466280	4.18281	3.3533e-05	0.403669	Intergenic
2	67490409	-4.18272	3.35464e-05	0.403669	AC023115.2
21	44972414	4.18264	3.35583e-05	0.403669	HSF2BP
2	242165415	-4.1826	3.35638e-05	0.403669	Intergenic
16	47874959	4.18204	3.36432e-05	0.40428	RP11-523L20.2
16	2143265	4.18199	3.36503e-05	0.40428	PKD1
4	189188712	4.1817	3.36926e-05	0.404539	Intergenic
4	133703496	4.18138	3.37379e-05	0.404539	Intergenic
16	85858377	4.18133	3.3746e-05	0.404539	Intergenic
7	28630201	4.18117	3.37681e-05	0.404539	CREB5
1	186878296	4.18117	3.37695e-05	0.404539	PLA2G4A
8	133161938	4.1811	3.37788e-05	0.404539	KCNQ3
3	127311474	-4.1809	3.3807e-05	0.404662	TPRA1
18	44532551	4.18061	3.38497e-05	0.40478	KATIntergenicL2
9	77644440	4.18059	3.38526e-05	0.40478	Intergenic
2	205943664	4.18017	3.39131e-05	0.405153	PARD3B
12	32245697	4.18013	3.39195e-05	0.405153	Intergenic
8	48677322	-4.17959	3.39963e-05	0.405633	Intergenic
7	111203107	4.17952	3.40064e-05	0.405633	Intergenic
6	145953373	4.17948	3.40134e-05	0.405633	EPM2A
3	141846217	-4.17848	3.41584e-05	0.407149	TFDP2
9	11105685	4.17804	3.42221e-05	0.407224	Intergenic
1	46255956	4.17794	3.42367e-05	0.407224	MAST2
11	116190964	4.17789	3.42436e-05	0.407224	Intergenic
1	205313518	4.17769	3.42737e-05	0.407224	KLHDC8A
10	134612786	4.17767	3.42753e-05	0.407224	Intergenic
10	29214117	4.17762	3.4284e-05	0.407224	Intergenic
19	29752863	-4.17757	3.4291e-05	0.407224	Intergenic
17	15990565	4.17733	3.4326e-05	0.407224	NCOR1
5	80458444	4.17733	3.43264e-05	0.407224	RASGRF2
12	26110951	4.17698	3.43769e-05	0.40761	RASSF8-AS1
2	64876439	-4.17625	3.44843e-05	0.408504	SERTAD2
20	56875300	4.17619	3.44925e-05	0.408504	PPP4R1L
9	73213	4.1761	3.45064e-05	0.408504	RP11-143M1.7
8	82033898	4.17576	3.45566e-05	0.408505	Intergenic
19	8201242	4.17518	3.46421e-05	0.408505	FBN3
6	62867261	4.17509	3.46544e-05	0.408505	KHDRBS2
8	26370735	4.17467	3.47165e-05	0.408505	PNMA2
14	74033323	-4.17459	3.47284e-05	0.408505	Intergenic
16	50188262	4.17449	3.47434e-05	0.408505	PAPD5
12	125285443	4.17441	3.47548e-05	0.408505	SCARB1
4	136458036	4.17418	3.47884e-05	0.408505	Intergenic
2	177291524	4.17418	3.47887e-05	0.408505	Intergenic
16	24585064	4.17413	3.4797e-05	0.408505	Intergenic
9	138206963	-4.17404	3.48094e-05	0.408505	Intergenic
8	133161940	4.17391	3.48293e-05	0.408505	KCNQ3
15	92310126	4.17379	3.48475e-05	0.408505	Intergenic
5	78270104	4.17375	3.48524e-05	0.408505	ARSB
11	70527030	4.17363	3.48712e-05	0.408505	SHANK2
1	51183840	-4.1736	3.48751e-05	0.408505	FAF1
8	104637724	4.17344	3.48995e-05	0.408505	RIMS2
12	52644009	4.17341	3.49027e-05	0.408505	KRT7
15	91701706	4.1734	3.49053e-05	0.408505	SV2B
17	5973183	-4.17331	3.49186e-05	0.408505	WSCD1
8	30022351	4.17302	3.49609e-05	0.408505	LEPROTL1
1	13710254	-4.17281	3.49923e-05	0.408505	Intergenic
1	11727493	4.17273	3.50037e-05	0.408505	FBXO6
7	1765841	4.17272	3.50066e-05	0.408505	ELFN1
2	234499375	4.17262	3.50203e-05	0.408505	Intergenic
11	68150137	4.17201	3.51121e-05	0.408505	LRP5
17	77916777	4.17197	3.5118e-05	0.408505	TBC1D16
2	232685898	4.17184	3.51376e-05	0.408505	Intergenic
6	11962632	-4.17181	3.51418e-05	0.408505	Intergenic
1	236683359	-4.17172	3.51547e-05	0.408505	LGALS8
6	145984800	4.17169	3.51593e-05	0.408505	EPM2A
11	71912719	4.17148	3.51909e-05	0.408505	RP11-807H22.7
5	78270122	4.17146	3.51936e-05	0.408505	ARSB
11	70527026	4.17127	3.52226e-05	0.408505	SHANK2
7	26332286	4.17122	3.52294e-05	0.408505	SNX10
2	182230308	4.17119	3.52343e-05	0.408505	AC104820.2
12	69254060	4.1711	3.52485e-05	0.408505	CPM
2	237145182	4.17109	3.52496e-05	0.408505	AC079135.1
2	233272096	-4.17101	3.52608e-05	0.408505	ALPPL2
13	76859757	4.17096	3.52692e-05	0.408505	Intergenic
7	32316566	4.17075	3.53005e-05	0.408505	PDE1C
3	183145211	4.17044	3.53472e-05	0.408505	MCF2L2
12	19937380	-4.17029	3.53698e-05	0.408505	RP11-405A12.2
14	104827151	4.17025	3.53759e-05	0.408505	Intergenic
19	8894859	4.17014	3.53918e-05	0.408505	Intergenic
5	178259555	-4.17011	3.53974e-05	0.408505	Intergenic
2	237145152	4.17007	3.54026e-05	0.408505	AC079135.1
3	131819055	4.16996	3.54193e-05	0.408505	CPNE4
19	10551384	4.16984	3.54379e-05	0.408505	PDE4A
4	146715745	-4.1698	3.54435e-05	0.408505	ZNF827
2	216102498	4.16966	3.54639e-05	0.408505	Intergenic
7	37243586	4.16963	3.54697e-05	0.408505	ELMO1
1	167239099	-4.16944	3.5498e-05	0.408505	POU2F1
4	6588828	4.16922	3.55312e-05	0.408505	MAN2B2
15	31000077	4.16921	3.55324e-05	0.408505	ARHGAP11B
14	64634031	4.16921	3.55331e-05	0.408505	SYNE2
8	137272025	4.1692	3.55335e-05	0.408505	Intergenic
3	179377956	4.16891	3.55774e-05	0.408569	USP13
5	178259605	-4.16882	3.55914e-05	0.408569	Intergenic
8	130960096	-4.16881	3.55932e-05	0.408569	FAM49B
15	75952914	4.16842	3.56526e-05	0.408758	SNX33
16	536831	4.16841	3.56538e-05	0.408758	RAB11FIP3
16	86433914	-4.1682	3.56847e-05	0.408758	Intergenic
2	154581712	4.16816	3.56917e-05	0.408758	Intergenic
3	185623497	-4.1681	3.56998e-05	0.408758	Intergenic
2	67490440	-4.16767	3.57655e-05	0.408783	AC023115.2
12	83123368	4.16764	3.57704e-05	0.408783	TMTC2
8	124437294	4.16762	3.57739e-05	0.408783	WDYHV1
20	17708309	4.1676	3.57768e-05	0.408783	BANF2
7	111203193	4.1675	3.57921e-05	0.408783	Intergenic
3	17021813	-4.16684	3.58917e-05	0.408854	PLCL2
16	12795263	-4.16676	3.5904e-05	0.408854	CPPED1
16	19737478	4.16659	3.59298e-05	0.408854	IQCK
17	67612716	4.16652	3.59415e-05	0.408854	AC003051.1
4	43247066	4.16638	3.59625e-05	0.408854	Intergenic
6	23979305	4.16611	3.60032e-05	0.408854	Intergenic
6	30070087	4.16604	3.60146e-05	0.408854	Intergenic
4	68810256	4.16597	3.60258e-05	0.408854	UBA6-AS1
14	100580507	4.16594	3.603e-05	0.408854	EVL
5	1083929	4.16592	3.6032e-05	0.408854	SLC12A7
2	235499262	4.16579	3.60528e-05	0.408854	Intergenic
12	93493422	4.16555	3.60901e-05	0.408854	RP11-511B23.2
18	32848075	4.16542	3.61094e-05	0.408854	ZSCAN30
[truncated: 588 more rows]

## Sheet: Granulocytes
Chromosome	basepair position	t-stat	p-value	q-value	Gene name
Granulocytes: lambda = 1.081							(Suggestive) Significant findings for granulocytes in GSMS
2	121782285	-8.15112	2.47091e-15	4.70834e-08	Intergenic		t-stat = test statistic
2	121782312	-8.07878	4.2049e-15	4.70834e-08	Intergenic		p-value = unadjusted p-value
9	92099114	-8.02496	6.23051e-15	4.70834e-08	SEMA4D		q-value = p-value adjusted for the False Discovery Rate (FDR)
9	92099122	-7.55169	1.81283e-13	1.02746e-06	SEMA4D
2	121782339	-7.10513	3.76411e-12	1.7067e-05	Intergenic
2	121782258	-7.03831	5.85195e-12	2.21113e-05	Intergenic
5	125207304	-6.48844	1.9446e-10	0.000629792	Intergenic
11	66850017	-6.30243	6.03588e-10	0.00171047	Intergenic
8	48394642	-6.21511	1.01762e-09	0.00256335	SPIDR
5	125207420	-5.91725	5.77796e-09	0.0130991	Intergenic
8	48394672	-5.87216	7.46927e-09	0.015394	SPIDR
11	66850036	-5.64572	2.64508e-08	0.0479253	Intergenic
15	92310126	-5.62965	2.88884e-08	0.0479253	Intergenic
2	121782420	-5.61942	3.0552e-08	0.0479253	Intergenic
13	52769160	-5.59874	3.4206e-08	0.0479253	RP11-248G5.8
1	29617245	-5.59412	3.50787e-08	0.0479253	PTPRU
13	52769162	-5.58968	3.59375e-08	0.0479253	RP11-248G5.8
16	18353856	-5.56432	4.12515e-08	0.0519556	Intergenic
9	41041694	-5.50211	5.77222e-08	0.0635639	Intergenic
7	140356392	-5.50114	5.80258e-08	0.0635639	DENND2A
11	66849995	-5.49842	5.88795e-08	0.0635639	Intergenic
3	52265747	-5.46687	6.97278e-08	0.0718537	TLR9
13	52769170	-5.4317	8.41105e-08	0.0804916	RP11-248G5.8
3	111318524	5.42925	8.5211e-08	0.0804916	CD96
8	8420555	-5.41378	9.25049e-08	0.0838862	CTD-3023L14.2
8	8420546	-5.4017	9.8622e-08	0.0859937	CTD-3023L14.2
7	47611249	-5.37461	1.13789e-07	0.0947009	TNS3
15	92310102	-5.36939	1.16962e-07	0.0947009	Intergenic
6	23979305	-5.3523	1.27961e-07	0.100033	Intergenic
7	140356352	-5.3423	1.34861e-07	0.101913	DENND2A
2	86913583	-5.32195	1.50023e-07	0.109714	CHMP3
17	74865846	-5.2886	1.78505e-07	0.126463	MGAT5B
6	168718642	-5.2574	2.09868e-07	0.138984	DACT2
17	74865871	-5.2538	2.13814e-07	0.138984	MGAT5B
8	48573972	-5.25311	2.14569e-07	0.138984	SPIDR
8	28465266	-5.24696	2.21508e-07	0.139239	EXTL3
8	28465245	-5.23786	2.32158e-07	0.139239	EXTL3
19	29599139	5.23497	2.35642e-07	0.139239	Intergenic
17	74865865	-5.22822	2.43983e-07	0.139239	MGAT5B
5	174151943	-5.22688	2.45672e-07	0.139239	MSX2
15	92310163	-5.21649	2.59156e-07	0.141681	Intergenic
11	83363387	-5.21314	2.63662e-07	0.141681	DLG2
11	49059335	-5.20633	2.73033e-07	0.141681	TRIM49B
13	113584058	-5.20245	2.78521e-07	0.141681	MCF2L
7	28630201	-5.19423	2.90516e-07	0.141681	CREB5
17	74865876	-5.18508	3.04445e-07	0.141681	MGAT5B
4	71449623	-5.17799	3.15676e-07	0.141681	Intergenic
4	41210130	5.17608	3.18771e-07	0.141681	APBB2
10	115082743	-5.17595	3.18972e-07	0.141681	Intergenic
3	179377956	-5.1729	3.23986e-07	0.141681	USP13
4	172733878	-5.16669	3.34416e-07	0.141681	GALNTL6
5	174151938	-5.16104	3.44183e-07	0.141681	MSX2
10	83949318	5.15322	3.58149e-07	0.141681	NRG3
16	46488576	-5.15224	3.59947e-07	0.141681	Intergenic
1	184852161	5.15117	3.61915e-07	0.141681	FAM129A
9	141043791	5.15058	3.62996e-07	0.141681	Intergenic
19	29599185	5.14689	3.69879e-07	0.141681	Intergenic
17	72336912	-5.1397	3.83636e-07	0.141681	KIF19
4	172733880	-5.13312	3.96641e-07	0.141681	GALNTL6
3	174822702	-5.12433	4.14718e-07	0.141681	IntergenicALADL2
16	18353807	-5.1198	4.24341e-07	0.141681	Intergenic
17	72336889	-5.11926	4.25496e-07	0.141681	KIF19
4	172733933	-5.11264	4.39971e-07	0.141681	GALNTL6
9	141043793	5.11236	4.40593e-07	0.141681	Intergenic
5	110366196	-5.11	4.45889e-07	0.141681	Intergenic
5	110366192	-5.10396	4.59688e-07	0.141681	Intergenic
8	48573981	-5.10298	4.6198e-07	0.141681	SPIDR
4	172733946	-5.10243	4.63254e-07	0.141681	GALNTL6
9	4717916	-5.10226	4.6366e-07	0.141681	AK3
8	140946567	-5.09563	4.79412e-07	0.141681	TRAPPC9
2	220649290	-5.09025	4.92585e-07	0.141681	Intergenic
8	8420578	-5.08964	4.94093e-07	0.141681	CTD-3023L14.2
5	5777933	-5.08807	4.98018e-07	0.141681	Intergenic
13	33882952	-5.08397	5.08395e-07	0.141681	STARD13
13	113584090	-5.08019	5.18162e-07	0.141681	MCF2L
19	29599178	5.07674	5.2721e-07	0.141681	Intergenic
3	154957715	-5.07396	5.3464e-07	0.141681	Intergenic
4	172733864	-5.07169	5.40756e-07	0.141681	GALNTL6
8	28465221	-5.07044	5.44161e-07	0.141681	EXTL3
10	83949329	5.0687	5.48919e-07	0.141681	NRG3
10	545106	-5.06414	5.61624e-07	0.141681	DIP2C
17	74865881	-5.06242	5.66502e-07	0.141681	MGAT5B
4	172733937	-5.06177	5.68342e-07	0.141681	GALNTL6
9	4717911	-5.05492	5.88178e-07	0.141681	AK3
6	168718678	-5.05428	5.9006e-07	0.141681	DACT2
16	15964556	-5.05065	6.00875e-07	0.141681	FOPNL
2	157152336	-5.0498	6.03434e-07	0.141681	Intergenic
15	92310061	-5.04894	6.06041e-07	0.141681	Intergenic
6	109862706	5.04842	6.07625e-07	0.141681	AK9
4	172733957	-5.04823	6.08189e-07	0.141681	GALNTL6
10	31996017	-5.04698	6.1199e-07	0.141681	RP11-472N13.3
7	28630222	-5.04548	6.16619e-07	0.141681	CREB5
5	32353102	-5.03862	6.38099e-07	0.141681	Intergenic
13	113584069	-5.03823	6.39353e-07	0.141681	MCF2L
2	157152361	-5.03776	6.40841e-07	0.141681	Intergenic
9	133881089	5.03693	6.43498e-07	0.141681	Intergenic
4	172733892	-5.03683	6.43843e-07	0.141681	GALNTL6
9	124677245	5.03478	6.5045e-07	0.141681	TTLL11
10	545104	-5.03301	6.56198e-07	0.141681	DIP2C
1	14382325	5.03102	6.62753e-07	0.141681	Intergenic
19	29599191	5.03029	6.65159e-07	0.141681	Intergenic
7	47611235	-5.02964	6.67327e-07	0.141681	TNS3
10	82623634	-5.0277	6.73825e-07	0.141681	Intergenic
6	109862737	5.02609	6.79241e-07	0.141681	AK9
20	31495155	-5.02489	6.83319e-07	0.141681	EFCAB8
19	14732433	5.02393	6.86579e-07	0.141681	EMR3
16	50330009	-5.0224	6.91854e-07	0.141681	ADCY7
10	83949273	5.02215	6.92683e-07	0.141681	NRG3
16	10027795	-5.02201	6.93175e-07	0.141681	GRIN2A
1	226728076	5.02182	6.93827e-07	0.141681	Intergenic
4	172733855	-5.02082	6.97306e-07	0.141681	GALNTL6
1	143680601	5.02006	6.99942e-07	0.141681	RP6-206I17.1
10	82623609	-5.01055	7.33843e-07	0.145442	Intergenic
10	31996011	-5.00545	7.52654e-07	0.145442	RP11-472N13.3
14	63512678	-5.00431	7.56911e-07	0.145442	KCNH5
7	47611275	-5.00334	7.60568e-07	0.145442	TNS3
18	61119383	-5.00053	7.71255e-07	0.145442	Intergenic
19	14732509	5.00029	7.72168e-07	0.145442	EMR3
19	14732461	4.9992	7.76362e-07	0.145442	EMR3
10	13526980	4.99871	7.78261e-07	0.145442	BEND7
2	220649296	-4.99652	7.86728e-07	0.145442	Intergenic
6	109862762	4.99545	7.90937e-07	0.145442	AK9
16	89308040	4.99363	7.98107e-07	0.145442	Intergenic
1	1622928	-4.99296	8.00731e-07	0.145442	SLC35E2B
15	81136488	-4.99266	8.01923e-07	0.145442	KIAA1199
15	20664407	-4.98863	8.18108e-07	0.147199	HERC2P3
10	2486976	-4.98302	8.41137e-07	0.149176	Intergenic
6	168755330	4.98087	8.50102e-07	0.149176	Intergenic
16	9799600	4.98076	8.50582e-07	0.149176	Intergenic
13	113584074	-4.97961	8.55414e-07	0.149176	MCF2L
14	95671714	4.97344	8.81875e-07	0.152617	CLMN
1	226728079	4.97086	8.93184e-07	0.153403	Intergenic
3	38177515	-4.96626	9.13713e-07	0.153797	ACAA1
2	86913505	-4.9649	9.19837e-07	0.153797	CHMP3
2	153727813	4.96481	9.20265e-07	0.153797	Intergenic
19	14732481	4.96426	9.22763e-07	0.153797	EMR3
6	109862682	4.9628	9.294e-07	0.153797	AK9
13	113584107	-4.95929	9.45617e-07	0.154388	MCF2L
16	18353797	-4.95906	9.46704e-07	0.154388	Intergenic
6	31786812	-4.95763	9.53399e-07	0.154388	Intergenic
19	44809682	-4.95564	9.62756e-07	0.154797	Intergenic
6	131851725	-4.94949	9.92346e-07	0.158431	Intergenic
12	53224072	4.94735	1.00284e-06	0.158607	KRT79
4	172733909	-4.94642	1.00744e-06	0.158607	GALNTL6
10	55654685	-4.94454	1.01679e-06	0.158975	PCDH15
2	113951234	4.94262	1.02641e-06	0.159379	PSD4
2	153727821	4.93998	1.03982e-06	0.160364	Intergenic
2	157152376	-4.9335	1.0734e-06	0.164424	Intergenic
6	111832722	4.93151	1.08395e-06	0.164566	TRAF3IP2-AS1
7	140356337	-4.9302	1.0909e-06	0.164566	DENND2A
5	54694861	-4.92923	1.0961e-06	0.164566	SKIV2L2
1	29617200	-4.92556	1.11596e-06	0.16596	PTPRU
11	12041495	-4.92429	1.12292e-06	0.16596	Intergenic
2	234609611	4.92349	1.12735e-06	0.16596	UGT1A8
2	106835831	-4.91957	1.14921e-06	0.166813	Intergenic
2	40468548	4.91864	1.15443e-06	0.166813	SLC8A1-AS1
10	115082720	-4.9185	1.15522e-06	0.166813	Intergenic
7	128531249	-4.91686	1.16453e-06	0.167094	KCP
2	157152314	-4.91265	1.1887e-06	0.169489	Intergenic
1	14382396	4.91034	1.2022e-06	0.170161	Intergenic
20	31495165	-4.90928	1.20843e-06	0.170161	EFCAB8
17	72336956	-4.90667	1.22396e-06	0.171284	KIF19
13	25043780	-4.90383	1.24102e-06	0.171799	TPTE2P6
4	118871386	-4.90152	1.25507e-06	0.171799	Intergenic
6	111832674	4.90092	1.25874e-06	0.171799	TRAF3IP2-AS1
4	172733922	-4.89981	1.26561e-06	0.171799	GALNTL6
15	102510161	-4.89967	1.26649e-06	0.171799	WASH3P
7	140356333	-4.898	1.27685e-06	0.171799	DENND2A
8	28465226	-4.89688	1.28381e-06	0.171799	EXTL3
9	39822364	-4.89617	1.28826e-06	0.171799	Intergenic
4	172733926	-4.88875	1.33563e-06	0.177075	GALNTL6
4	172733924	-4.88721	1.3457e-06	0.177289	GALNTL6
12	15345133	-4.88611	1.35289e-06	0.177289	RERG
2	17939460	-4.88222	1.37873e-06	0.178649	SMC6
7	35293031	-4.88169	1.38231e-06	0.178649	TBX20
5	126244007	-4.87997	1.39393e-06	0.178649	MARCH3
2	106835813	-4.87893	1.40095e-06	0.178649	Intergenic
5	59041425	-4.87868	1.40267e-06	0.178649	PDE4D
13	113584124	-4.87748	1.41084e-06	0.178686	MCF2L
14	74674099	4.87617	1.41983e-06	0.178825	Intergenic
10	103355396	-4.87318	1.44059e-06	0.179507	DPCD
17	25996083	-4.87311	1.44108e-06	0.179507	RP11-19P22.7
6	111832718	4.86988	1.46385e-06	0.181348	TRAF3IP2-AS1
10	134578084	-4.867	1.48444e-06	0.182706	INPP5A
19	44809685	-4.8661	1.49094e-06	0.182706	Intergenic
9	4742322	-4.86242	1.51775e-06	0.184097	Intergenic
2	54676767	4.8614	1.52528e-06	0.184097	Intergenic
5	156156385	-4.86122	1.52665e-06	0.184097	SGCD
10	76276769	4.85747	1.55461e-06	0.186477	ADK
2	124444891	-4.85395	1.58124e-06	0.187822	Intergenic
3	14716716	4.85322	1.58684e-06	0.187822	C3orf20
3	49035364	-4.85272	1.59068e-06	0.187822	P4HTM
2	134373339	-4.85132	1.60148e-06	0.188118	Intergenic
4	124552549	4.8499	1.61254e-06	0.188441	Intergenic
2	226953355	-4.84478	1.65291e-06	0.191557	Intergenic
17	10353689	-4.84376	1.66112e-06	0.191557	RP11-799N11.1
22	50568066	-4.84307	1.66661e-06	0.191557	MOV10L1
5	5777952	-4.84228	1.67301e-06	0.191557	Intergenic
17	74865859	-4.84112	1.68243e-06	0.191668	MGAT5B
15	25378847	4.83847	1.70404e-06	0.19316	SNHG14
7	128531264	-4.83592	1.72511e-06	0.194575	KCP
16	18353786	-4.83428	1.73883e-06	0.195151	Intergenic
10	103355441	-4.83199	1.75807e-06	0.196339	DPCD
15	102510180	-4.82839	1.78888e-06	0.19782	WASH3P
1	29617177	-4.82795	1.79264e-06	0.19782	PTPRU
13	113584082	-4.82739	1.79751e-06	0.19782	MCF2L
22	30849750	-4.82483	1.81981e-06	0.199306	SEC14L3
8	30879522	4.82166	1.84771e-06	0.201031	PURG
10	76276790	4.82094	1.85417e-06	0.201031	ADK
9	4717873	-4.82002	1.86235e-06	0.201031	AK3
1	247617037	4.81905	1.87105e-06	0.201031	Intergenic
19	36623594	-4.81807	1.87989e-06	0.201031	Intergenic
1	29617184	-4.81704	1.88924e-06	0.201082	PTPRU
10	134578080	-4.81365	1.92023e-06	0.202783	INPP5A
1	29617182	-4.81322	1.92427e-06	0.202783	PTPRU
5	5777904	-4.81102	1.94462e-06	0.202783	Intergenic
16	15964527	-4.81014	1.95289e-06	0.202783	FOPNL
2	121782134	-4.80949	1.95898e-06	0.202783	Intergenic
7	106385932	-4.80869	1.96654e-06	0.202783	CTB-111H14.1
2	106835858	-4.80855	1.96783e-06	0.202783	Intergenic
15	25378797	4.80696	1.98287e-06	0.203302	SNHG14
5	174151959	-4.80613	1.9908e-06	0.203302	MSX2
7	99264497	-4.80453	2.00615e-06	0.203682	CYP3A5
7	106385956	-4.80387	2.0125e-06	0.203682	CTB-111H14.1
18	2870153	-4.80221	2.02854e-06	0.203983	EMILIN2
22	17038081	-4.80171	2.03347e-06	0.203983	Intergenic
5	174152030	-4.8	2.05023e-06	0.204758	MSX2
5	174151970	-4.79231	2.12709e-06	0.211503	MSX2
15	82231166	4.79102	2.14026e-06	0.211883	Intergenic
16	65865523	-4.7833	2.22071e-06	0.218892	Intergenic
9	116749595	-4.78035	2.25215e-06	0.220639	ZNF618
1	40018109	-4.77886	2.26824e-06	0.220639	PPIEL
2	106835794	-4.77806	2.27696e-06	0.220639	Intergenic
8	8420505	-4.77736	2.28453e-06	0.220639	CTD-3023L14.2
16	10027824	-4.77713	2.2871e-06	0.220639	GRIN2A
17	74865841	-4.77602	2.29921e-06	0.220867	MGAT5B
18	61119371	-4.77211	2.3425e-06	0.222863	Intergenic
19	49841007	4.7721	2.34263e-06	0.222863	CTC-301O7.4
2	234353453	-4.77149	2.34947e-06	0.222863	DGKD
14	92347713	-4.76936	2.37343e-06	0.224198	FBLN5
17	65698384	-4.76553	2.41705e-06	0.227371	Intergenic
17	25996065	-4.76418	2.43267e-06	0.227894	RP11-19P22.7
5	156156421	-4.76119	2.4675e-06	0.230206	SGCD
1	47736642	-4.7591	2.49216e-06	0.231553	STIL
11	130148272	4.75645	2.52377e-06	0.233533	ZBTB44
2	86913491	-4.75189	2.5791e-06	0.237237	CHMP3
16	84741148	4.74925	2.61164e-06	0.237237	USP10
10	103355453	-4.7492	2.61228e-06	0.237237	DPCD
17	49694161	-4.74906	2.614e-06	0.237237	Intergenic
4	118871367	-4.74889	2.61611e-06	0.237237	Intergenic
12	2592330	-4.74495	2.66544e-06	0.238809	CACIntergenic1C
12	28180501	-4.74452	2.67088e-06	0.238809	Intergenic
2	198571681	-4.74328	2.68672e-06	0.238809	AC011997.1
19	28218487	-4.7428	2.6928e-06	0.238809	LINC00662
8	143837748	-4.74248	2.69684e-06	0.238809	Intergenic
5	32353081	-4.74225	2.69987e-06	0.238809	Intergenic
17	74865885	-4.74168	2.70719e-06	0.238809	MGAT5B
5	174152000	-4.73964	2.73346e-06	0.240192	MSX2
17	63624707	-4.73843	2.74917e-06	0.24064	CTD-2535L24.2
19	44809690	-4.73733	2.76353e-06	0.240964	Intergenic
17	79886543	-4.73652	2.77413e-06	0.240964	MAFG-AS1
21	34913313	4.73383	2.80978e-06	0.243129	GART
15	63368087	-4.73296	2.82135e-06	0.243202	Intergenic
2	226953306	-4.73212	2.83259e-06	0.243246	Intergenic
6	5783150	-4.73046	2.85491e-06	0.244237	Intergenic
16	73463839	4.7293	2.87064e-06	0.24466	Intergenic
3	52265725	-4.72729	2.89805e-06	0.245753	TLR9
12	20413479	-4.72677	2.90514e-06	0.245753	Intergenic
19	16011103	-4.72517	2.92728e-06	0.246705	Intergenic
5	174152023	-4.7203	2.99533e-06	0.249978	MSX2
10	35426614	4.71985	3.0017e-06	0.249978	CREM
5	174151965	-4.71907	3.01281e-06	0.249978	MSX2
9	39822334	-4.71752	3.03498e-06	0.249978	Intergenic
2	40468588	4.71747	3.03576e-06	0.249978	SLC8A1-AS1
17	49694205	-4.71658	3.04853e-06	0.249978	Intergenic
2	110493818	4.71628	3.05274e-06	0.249978	Intergenic
11	63680588	4.71617	3.05433e-06	0.249978	RCOR2
1	5052665	4.71487	3.07315e-06	0.250567	Intergenic
10	31995946	-4.71415	3.08362e-06	0.250567	RP11-472N13.3
2	113951211	4.71034	3.1396e-06	0.250784	PSD4
16	10027767	-4.71019	3.14175e-06	0.250784	GRIN2A
16	50330067	-4.70974	3.14847e-06	0.250784	ADCY7
19	8516267	-4.70972	3.14871e-06	0.250784	HNRNPM
7	47644891	4.70903	3.15907e-06	0.250784	Intergenic
5	174152033	-4.70799	3.17457e-06	0.250784	MSX2
12	20413475	-4.70774	3.17826e-06	0.250784	Intergenic
2	97483046	-4.7075	3.18193e-06	0.250784	CNNM3
7	139928029	4.70667	3.19427e-06	0.250784	Intergenic
1	38818577	-4.7065	3.19692e-06	0.250784	Intergenic
13	107117606	4.70436	3.22935e-06	0.251068	Intergenic
1	107973412	-4.70431	3.22999e-06	0.251068	NTNG1
6	46982320	-4.70407	3.23376e-06	0.251068	GPR110
7	4718189	-4.70107	3.27966e-06	0.251841	FOXK1
15	59338316	4.70105	3.27995e-06	0.251841	RNF111
9	20050979	4.69945	3.30473e-06	0.251841	Intergenic
17	65698391	-4.69915	3.3094e-06	0.251841	Intergenic
16	9372595	-4.69909	3.31039e-06	0.251841	Intergenic
13	112694934	4.69852	3.3193e-06	0.251841	Intergenic
7	28630260	-4.69787	3.32945e-06	0.251841	CREB5
16	11315083	4.69748	3.33561e-06	0.251841	RP11-396B14.2
7	57488431	-4.69696	3.3437e-06	0.251841	Intergenic
4	48280106	-4.69073	3.44307e-06	0.256411	Intergenic
7	47644845	4.68803	3.48703e-06	0.256411	Intergenic
6	168718711	-4.68779	3.49106e-06	0.256411	DACT2
11	12041538	-4.68772	3.49219e-06	0.256411	Intergenic
17	63624698	-4.68459	3.54391e-06	0.256411	CTD-2535L24.2
8	140946580	-4.68457	3.54409e-06	0.256411	TRAPPC9
1	18827	-4.68437	3.54742e-06	0.256411	WASH7P
5	1667771	-4.68391	3.55513e-06	0.256411	Intergenic
9	77461716	-4.683	3.57036e-06	0.256411	TRPM6
14	106904096	-4.68247	3.57933e-06	0.256411	Intergenic
14	92347731	-4.68209	3.58561e-06	0.256411	FBLN5
5	174151979	-4.68171	3.59205e-06	0.256411	MSX2
10	48668917	-4.68134	3.59824e-06	0.256411	Intergenic
1	5483364	-4.68112	3.60194e-06	0.256411	Intergenic
10	48668911	-4.67971	3.62589e-06	0.256411	Intergenic
6	31397828	-4.67924	3.63396e-06	0.256411	HCP5
5	174152036	-4.67897	3.63846e-06	0.256411	MSX2
4	88497982	-4.67849	3.64669e-06	0.256411	RP11-742B18.1
20	21496199	4.67835	3.64903e-06	0.256411	Intergenic
17	79886540	-4.67768	3.66052e-06	0.256411	MAFG-AS1
17	63624688	-4.67646	3.68163e-06	0.256411	CTD-2535L24.2
7	57488450	-4.67546	3.69879e-06	0.256411	Intergenic
16	50330088	-4.67458	3.71415e-06	0.256411	ADCY7
15	20664436	-4.67402	3.72396e-06	0.256411	HERC2P3
10	76276759	4.67381	3.72758e-06	0.256411	ADK
12	15345141	-4.67356	3.73184e-06	0.256411	RERG
15	100426020	-4.67341	3.73451e-06	0.256411	Intergenic
20	37056819	-4.67193	3.76057e-06	0.256411	SNHG17
5	174152019	-4.67137	3.77033e-06	0.256411	MSX2
9	136710514	-4.67134	3.77095e-06	0.256411	VAV2
11	7544398	-4.67094	3.77791e-06	0.256411	PPFIBP2
7	114482694	-4.67054	3.78503e-06	0.256411	Intergenic
17	74865855	-4.6691	3.81069e-06	0.256411	MGAT5B
11	49059392	-4.66844	3.82243e-06	0.256411	TRIM49B
2	54676726	4.66829	3.82508e-06	0.256411	Intergenic
1	147655464	-4.66823	3.82616e-06	0.256411	XXyac-YX155B6.5
13	74097856	4.66715	3.84567e-06	0.256411	LINC00393
2	124895560	-4.66648	3.85765e-06	0.256411	CNTIntergenicP5
9	32946994	-4.66644	3.85845e-06	0.256411	ASS1P12
7	114482643	-4.66573	3.8712e-06	0.256411	Intergenic
13	31448923	-4.66566	3.87241e-06	0.256411	Intergenic
18	48444885	-4.66528	3.87941e-06	0.256411	ME2
15	59338350	4.66154	3.94783e-06	0.260175	RNF111
7	2471660	-4.66002	3.97587e-06	0.261264	CHST12
1	115827206	4.65885	3.99765e-06	0.261349	RP4-663N10.1
15	97391893	-4.65857	4.00289e-06	0.261349	Intergenic
10	134578115	-4.6581	4.01175e-06	0.261349	INPP5A
7	128531220	-4.65641	4.04359e-06	0.262668	KCP
15	102510196	-4.65502	4.06982e-06	0.263617	WASH3P
1	1622912	-4.6516	4.13526e-06	0.266966	SLC35E2B
8	51551170	4.65018	4.16281e-06	0.266966	SNTG1
1	144539349	-4.64994	4.16754e-06	0.266966	Intergenic
15	35531659	-4.64988	4.16863e-06	0.266966	DPH6
11	20192456	4.64885	4.18863e-06	0.267491	Intergenic
3	10474190	-4.64735	4.21807e-06	0.268614	ATP2B2
10	48668921	-4.64654	4.23417e-06	0.268884	Intergenic
7	139452709	-4.64547	4.25518e-06	0.268904	HIPK2
1	23295273	-4.64532	4.2582e-06	0.268904	Intergenic
2	30117746	4.6431	4.30249e-06	0.270782	ALK
10	51726539	4.64248	4.31482e-06	0.270782	PARGP1
4	11868921	-4.64204	4.32377e-06	0.270782	Intergenic
11	12041425	-4.63926	4.38018e-06	0.271978	Intergenic
10	134578135	-4.63897	4.38592e-06	0.271978	INPP5A
7	53702898	-4.63874	4.39071e-06	0.271978	Intergenic
14	71441085	4.63779	4.41025e-06	0.271978	PCNX
9	131554199	4.63664	4.43378e-06	0.271978	TBC1D13
5	24710972	-4.63624	4.44204e-06	0.271978	Intergenic
18	2870111	-4.63615	4.44399e-06	0.271978	EMILIN2
10	55654703	-4.63607	4.44553e-06	0.271978	PCDH15
7	33739935	-4.63582	4.45084e-06	0.271978	Intergenic
10	15024055	-4.63426	4.48316e-06	0.273216	MEIG1
7	31548543	4.63221	4.52604e-06	0.275091	Intergenic
12	11868672	-4.63041	4.56423e-06	0.275469	ETV6
12	57561150	-4.63004	4.57192e-06	0.275469	LRP1
16	61278151	-4.62964	4.5806e-06	0.275469	Intergenic
4	101835281	-4.62962	4.58087e-06	0.275469	Intergenic
2	37697070	4.62844	4.60608e-06	0.276233	Intergenic
8	105042165	-4.62738	4.62874e-06	0.276233	RIMS2
9	39822350	-4.62468	4.68728e-06	0.276233	Intergenic
21	25452304	4.62467	4.68741e-06	0.276233	Intergenic
2	113997935	-4.62403	4.70139e-06	0.276233	PAX8-AS1
1	113336918	-4.6229	4.72619e-06	0.276233	Intergenic
6	168718722	-4.62275	4.72935e-06	0.276233	DACT2
5	138936874	4.62196	4.74688e-06	0.276233	UBE2D2
3	189875379	4.62166	4.75337e-06	0.276233	Intergenic
14	84305798	-4.61839	4.82613e-06	0.276233	Intergenic
9	131554159	4.61822	4.82977e-06	0.276233	TBC1D13
5	58460732	-4.6177	4.84158e-06	0.276233	PDE4D
6	99099116	-4.61752	4.84545e-06	0.276233	Intergenic
15	32645167	-4.61748	4.84654e-06	0.276233	Intergenic
2	54676783	4.61746	4.84681e-06	0.276233	Intergenic
2	97483054	-4.61706	4.85587e-06	0.276233	CNNM3
9	95154853	-4.61661	4.86611e-06	0.276233	CENPP
19	36623527	-4.6166	4.86626e-06	0.276233	Intergenic
7	70647977	-4.61651	4.8682e-06	0.276233	WBSCR17
6	31397842	-4.61633	4.87241e-06	0.276233	HCP5
18	49529831	4.61612	4.877e-06	0.276233	Intergenic
1	107973398	-4.61585	4.88328e-06	0.276233	NTNG1
8	46894140	-4.61559	4.88915e-06	0.276233	Intergenic
5	29041725	4.6141	4.92287e-06	0.276233	Intergenic
12	126986342	4.61397	4.92582e-06	0.276233	Intergenic
1	118339009	-4.61386	4.9284e-06	0.276233	Intergenic
9	39822343	-4.61355	4.93545e-06	0.276233	Intergenic
2	35895188	-4.61327	4.94203e-06	0.276233	Intergenic
8	5742071	-4.61258	4.95768e-06	0.276233	Intergenic
20	31495180	-4.61228	4.96466e-06	0.276233	EFCAB8
6	167511020	4.6114	4.9849e-06	0.276233	RP11-517H2.6
3	197038742	4.61061	5.00329e-06	0.276233	Intergenic
2	91800371	-4.61058	5.00398e-06	0.276233	AC116050.1
14	71441071	4.60923	5.03527e-06	0.276233	PCNX
13	112261180	-4.60844	5.05379e-06	0.276233	RP11-65D24.2
1	3467399	-4.60798	5.06456e-06	0.276233	MEGF6
4	56838353	4.60783	5.06803e-06	0.276233	CEP135
9	137953128	-4.60773	5.07023e-06	0.276233	Intergenic
5	174152003	-4.60746	5.07678e-06	0.276233	MSX2
22	28735227	-4.60728	5.08096e-06	0.276233	TTC28
1	10404079	-4.60641	5.10138e-06	0.27668	KIF1B
5	156156369	-4.60414	5.15513e-06	0.278928	SGCD
6	152921362	-4.60252	5.19389e-06	0.279364	SYNE1
11	20192476	4.60193	5.20808e-06	0.279364	Intergenic
10	113634833	4.60164	5.2152e-06	0.279364	Intergenic
15	90548024	-4.60146	5.21942e-06	0.279364	ZNF710
5	74397288	-4.59958	5.26507e-06	0.279364	ANKRD31
3	46105156	-4.59803	5.303e-06	0.279364	Intergenic
15	78687509	-4.59802	5.30308e-06	0.279364	Intergenic
1	1622943	-4.59776	5.30955e-06	0.279364	SLC35E2B
5	58460737	-4.5963	5.34534e-06	0.279364	PDE4D
2	216102462	-4.59581	5.35761e-06	0.279364	Intergenic
3	43960555	-4.59495	5.37876e-06	0.279364	Intergenic
15	76845195	-4.59459	5.38779e-06	0.279364	SCAPER
10	123485443	4.59381	5.40714e-06	0.279364	Intergenic
18	75915046	4.5938	5.4076e-06	0.279364	Intergenic
10	43778873	4.59287	5.43079e-06	0.279364	Intergenic
4	6649837	4.59283	5.43167e-06	0.279364	Intergenic
2	97483056	-4.59276	5.43346e-06	0.279364	CNNM3
2	91800373	-4.59253	5.43918e-06	0.279364	AC116050.1
6	14432032	-4.59227	5.44575e-06	0.279364	Intergenic
12	102953484	-4.59195	5.45398e-06	0.279364	Intergenic
1	144539353	-4.59151	5.46504e-06	0.279364	Intergenic
2	124444944	-4.59122	5.47236e-06	0.279364	Intergenic
2	32307752	4.59112	5.47481e-06	0.279364	SPAST
7	41552362	-4.59078	5.48351e-06	0.279364	Intergenic
10	48668923	-4.59024	5.49696e-06	0.279364	Intergenic
14	90441142	-4.58998	5.50379e-06	0.279364	TDP1
1	54042424	-4.58984	5.50714e-06	0.279364	GLIS1
3	69181254	4.58936	5.51934e-06	0.279364	Intergenic
7	87230803	-4.58917	5.52425e-06	0.279364	ABCB1
15	20664382	-4.58883	5.53287e-06	0.279364	HERC2P3
1	107973385	-4.588	5.55407e-06	0.279811	NTNG1
7	87839054	-4.58632	5.59721e-06	0.281176	SRI
22	19831757	-4.58573	5.61259e-06	0.281176	GNB1L
2	124444912	-4.58507	5.62968e-06	0.281176	Intergenic
21	19790696	-4.58503	5.63078e-06	0.281176	TMPRSS15
2	233345162	-4.58416	5.65334e-06	0.281526	ECEL1
3	154180667	-4.5838	5.66262e-06	0.281526	Intergenic
4	82364043	-4.58284	5.68788e-06	0.282163	RASGEF1B
8	142224135	-4.58093	5.73808e-06	0.284032	SLC45A4
19	36623539	-4.58022	5.75676e-06	0.284336	Intergenic
2	198166825	-4.57877	5.79536e-06	0.28562	ANKRD44
3	59463832	4.57739	5.83222e-06	0.286292	RP11-719N22.2
11	116231215	-4.57646	5.85739e-06	0.286292	Intergenic
7	75888293	4.5756	5.88054e-06	0.286292	SRRM3
5	93946361	-4.57544	5.88498e-06	0.286292	KIAA0825
19	4931637	-4.57539	5.88617e-06	0.286292	UHRF1
17	49694179	-4.57528	5.88924e-06	0.286292	Intergenic
3	193559937	-4.57498	5.8974e-06	0.286292	Intergenic
1	238909682	4.57418	5.91899e-06	0.286726	Intergenic
3	49902223	-4.57361	5.93474e-06	0.286876	CAMKV
17	55922281	4.5703	6.02571e-06	0.290441	MRPS23
5	176156228	4.56989	6.03696e-06	0.290441	RP11-375B1.2
22	17038112	-4.56944	6.04937e-06	0.290441	Intergenic
11	70892796	4.56907	6.05973e-06	0.290441	SHANK2
10	82623559	-4.5682	6.08408e-06	0.290792	Intergenic
16	55759226	4.56789	6.09271e-06	0.290792	Intergenic
13	113633092	-4.56396	6.20357e-06	0.294817	MCF2L
17	79886511	-4.56383	6.20748e-06	0.294817	MAFG-AS1
11	70892825	4.56241	6.24799e-06	0.294817	SHANK2
19	39835497	4.56237	6.24923e-06	0.294817	SAMD4B
4	186289472	-4.56152	6.27347e-06	0.294817	SNX25
3	179377918	-4.56134	6.27877e-06	0.294817	USP13
6	167511063	4.56098	6.28901e-06	0.294817	RP11-517H2.6
2	234978622	-4.56082	6.29364e-06	0.294817	SPP2
8	142606794	4.56081	6.29407e-06	0.294817	Intergenic
15	83619981	-4.56011	6.31425e-06	0.295152	HOMER2
17	20386438	-4.55756	6.38861e-06	0.296755	RP11-434D2.6
3	194439634	-4.55738	6.39384e-06	0.296755	AC090505.6
10	28810044	4.55715	6.4007e-06	0.296755	Intergenic
10	78922669	-4.55659	6.41689e-06	0.296755	KCNMA1
22	18162706	-4.55648	6.4204e-06	0.296755	BCL2L13
16	81718157	-4.55576	6.44136e-06	0.296755	CMIP
6	16441248	4.55563	6.44521e-06	0.296755	ATXN1
20	29540042	-4.55441	6.48145e-06	0.296755	Intergenic
17	47228329	4.55428	6.48544e-06	0.296755	B4GALNT2
9	4284788	4.55366	6.50388e-06	0.296755	GLIS3
17	25996059	-4.5533	6.51454e-06	0.296755	RP11-19P22.7
10	109118812	-4.55316	6.51872e-06	0.296755	Intergenic
3	197038747	4.55245	6.53981e-06	0.296755	Intergenic
7	5754461	-4.55168	6.56303e-06	0.296755	RNF216
6	14432054	-4.55091	6.58631e-06	0.296755	Intergenic
13	112988678	-4.55072	6.59183e-06	0.296755	Intergenic
9	20051064	4.54983	6.61887e-06	0.296755	Intergenic
2	186000477	-4.54973	6.62185e-06	0.296755	Intergenic
6	16441253	4.54961	6.62557e-06	0.296755	ATXN1
11	70892822	4.54951	6.62858e-06	0.296755	SHANK2
10	82623574	-4.54943	6.63113e-06	0.296755	Intergenic
14	90441151	-4.54902	6.64339e-06	0.296755	TDP1
16	89308049	4.54823	6.66739e-06	0.296755	Intergenic
5	110366175	-4.54811	6.67111e-06	0.296755	Intergenic
10	133369160	4.54796	6.67579e-06	0.296755	Intergenic
16	23139338	4.54695	6.70676e-06	0.297548	USP31
17	65698332	-4.5461	6.7328e-06	0.29812	Intergenic
18	30859471	-4.54554	6.75002e-06	0.2983	CCDC178
16	73463804	4.54449	6.78273e-06	0.29876	Intergenic
3	14716724	4.54411	6.79453e-06	0.29876	C3orf20
12	113883413	-4.54388	6.80144e-06	0.29876	Intergenic
3	7042197	-4.54316	6.82404e-06	0.29876	GRM7
1	240065877	-4.54304	6.82765e-06	0.29876	CHRM3
1	150004781	-4.54258	6.84205e-06	0.29876	Intergenic
10	55881882	-4.54224	6.85267e-06	0.29876	PCDH15
3	179377898	-4.54126	6.88335e-06	0.299336	USP13
11	117579508	4.54098	6.8923e-06	0.299336	DSCAML1
5	15481917	-4.53939	6.94249e-06	0.300401	Intergenic
1	3467395	-4.53886	6.95957e-06	0.300401	MEGF6
4	39680787	-4.53795	6.98835e-06	0.300401	Intergenic
2	198166805	-4.53766	6.99775e-06	0.300401	ANKRD44
11	82331875	4.53739	7.00616e-06	0.300401	RP11-179A16.1
7	70648012	-4.53699	7.01924e-06	0.300401	WBSCR17
13	97177815	-4.53638	7.03885e-06	0.300401	HS6ST3
12	131736122	-4.53637	7.03899e-06	0.300401	Intergenic
12	2592326	-4.53587	7.05509e-06	0.300401	CACIntergenic1C
13	33882920	-4.53558	7.0645e-06	0.300401	STARD13
21	25452297	4.53485	7.0882e-06	0.300401	Intergenic
3	45971485	4.53448	7.0999e-06	0.300401	FYCO1
7	99264470	-4.53431	7.10557e-06	0.300401	CYP3A5
14	105503780	4.53348	7.13256e-06	0.300401	Intergenic
7	47644826	4.53338	7.13581e-06	0.300401	Intergenic
16	73463825	4.53271	7.15774e-06	0.300401	Intergenic
18	10857975	4.53223	7.17342e-06	0.300401	PIEZO2
9	95093607	-4.53184	7.18606e-06	0.300401	CENPP
12	57561095	-4.53183	7.18654e-06	0.300401	LRP1
5	64601429	4.53111	7.21023e-06	0.300401	ADAMTS6
2	112380844	-4.53094	7.21571e-06	0.300401	Intergenic
8	64519851	4.5309	7.21707e-06	0.300401	Intergenic
4	97736472	4.53074	7.22233e-06	0.300401	RP11-145G20.1
3	184008339	-4.52997	7.24778e-06	0.300401	EIF2B5
1	210745382	-4.52959	7.26012e-06	0.300401	HHAT
6	124692666	-4.52956	7.26133e-06	0.300401	NKAIN2
12	102953464	-4.52664	7.35868e-06	0.302109	Intergenic
12	125976800	-4.52662	7.35919e-06	0.302109	TMEM132B
16	74804362	-4.52655	7.36172e-06	0.302109	FA2H
10	545075	-4.52646	7.36462e-06	0.302109	DIP2C
9	5517455	4.52632	7.36925e-06	0.302109	PDCD1LG2
16	89308045	4.52542	7.39946e-06	0.302272	Intergenic
3	156342755	4.52527	7.40453e-06	0.302272	Intergenic
12	20413487	-4.52461	7.42699e-06	0.302272	Intergenic
6	152921287	-4.52452	7.43006e-06	0.302272	SYNE1
10	126287453	-4.52413	7.44317e-06	0.302272	LHPP
13	113584026	-4.52384	7.45322e-06	0.302272	MCF2L
17	33655498	-4.52309	7.47864e-06	0.302575	Intergenic
8	99257461	-4.52283	7.48738e-06	0.302575	NIPAL2
6	167511040	4.52135	7.53794e-06	0.303018	RP11-517H2.6
10	83949343	4.52098	7.55094e-06	0.303018	NRG3
11	117501624	-4.52037	7.57172e-06	0.303018	DSCAML1
12	3835863	-4.52031	7.57388e-06	0.303018	EFCAB4B
19	47509624	4.51936	7.6068e-06	0.303018	Intergenic
1	40018053	-4.5183	7.64334e-06	0.303018	PPIEL
2	174805174	-4.51705	7.68716e-06	0.303018	SP3
6	98606285	4.51651	7.70593e-06	0.303018	RP11-436D23.1
22	19831823	-4.51627	7.71452e-06	0.303018	GNB1L
6	168718691	-4.51589	7.72766e-06	0.303018	DACT2
1	169245840	4.51573	7.73351e-06	0.303018	NME7
17	74865838	-4.51567	7.73548e-06	0.303018	MGAT5B
12	8439489	4.51442	7.77968e-06	0.303018	ENPP7P5
12	2592324	-4.51365	7.80694e-06	0.303018	CACIntergenic1C
5	24710946	-4.51351	7.81186e-06	0.303018	Intergenic
2	119881176	-4.51238	7.85229e-06	0.303018	Intergenic
8	108962183	-4.5121	7.86214e-06	0.303018	RSPO2
2	96914710	-4.51083	7.9076e-06	0.303018	TMEM127
12	76266511	-4.51021	7.92996e-06	0.303018	RP11-114H23.1
12	83536738	4.51017	7.93143e-06	0.303018	Intergenic
10	55654612	-4.50952	7.95497e-06	0.303018	PCDH15
13	114446710	-4.5095	7.95559e-06	0.303018	Intergenic
6	20699938	-4.50946	7.95698e-06	0.303018	CDKAL1
7	142860557	-4.50917	7.96769e-06	0.303018	Intergenic
15	90548034	-4.50883	7.97989e-06	0.303018	ZNF710
8	30879572	4.50804	8.00864e-06	0.303018	PURG
1	46272374	-4.50801	8.00948e-06	0.303018	MAST2
13	92305298	-4.50696	8.04782e-06	0.303018	GPC5
15	83619993	-4.50696	8.04804e-06	0.303018	HOMER2
4	13282053	-4.50694	8.04854e-06	0.303018	Intergenic
7	149842566	-4.50667	8.0585e-06	0.303018	Intergenic
7	41552331	-4.50649	8.06495e-06	0.303018	Intergenic
9	12407038	-4.50649	8.06496e-06	0.303018	Intergenic
7	139452733	-4.50647	8.06572e-06	0.303018	HIPK2
2	207492222	4.50633	8.07079e-06	0.303018	Intergenic
8	51690832	-4.50621	8.07528e-06	0.303018	SNTG1
3	71029408	-4.50524	8.11096e-06	0.303018	FOXP1
6	149296879	-4.50518	8.11338e-06	0.303018	UST
9	134853383	-4.50513	8.11489e-06	0.303018	MED27
1	40018115	-4.50495	8.12174e-06	0.303018	PPIEL
1	37622465	4.50454	8.13699e-06	0.303018	Intergenic
10	83949361	4.50426	8.14712e-06	0.303018	NRG3
4	17209450	-4.50408	8.15374e-06	0.303018	Intergenic
12	20413491	-4.50384	8.16275e-06	0.303018	Intergenic
7	35293053	-4.50287	8.19856e-06	0.303018	TBX20
7	15988086	-4.50249	8.21275e-06	0.303018	Intergenic
1	33696801	-4.50182	8.23786e-06	0.303018	Intergenic
18	2870099	-4.50175	8.2404e-06	0.303018	EMILIN2
15	76845186	-4.5017	8.24237e-06	0.303018	SCAPER
7	154407845	-4.50159	8.24649e-06	0.303018	DPP6
3	148727177	4.50145	8.25189e-06	0.303018	GYG1
7	139452679	-4.50119	8.26156e-06	0.303018	HIPK2
2	234353473	-4.50105	8.26675e-06	0.303018	DGKD
13	113566372	4.50104	8.26724e-06	0.303018	MCF2L
19	47509601	4.50099	8.26898e-06	0.303018	Intergenic
10	51726541	4.50056	8.28504e-06	0.303018	PARGP1
9	77461727	-4.50002	8.30545e-06	0.303018	TRPM6
16	18353772	-4.49943	8.32768e-06	0.303018	Intergenic
2	224749348	-4.49943	8.32778e-06	0.303018	WDFY1
16	73177250	-4.49886	8.34919e-06	0.303018	C16orf47
17	77896610	4.49872	8.35448e-06	0.303018	RP11-353N14.5
2	214523620	-4.49831	8.36996e-06	0.303018	SPAG16
2	113997905	-4.49829	8.37071e-06	0.303018	PAX8-AS1
12	11486883	-4.49794	8.38402e-06	0.303018	Intergenic
7	91167530	-4.49776	8.39119e-06	0.303018	RP11-142A5.1
7	3584184	4.49769	8.39364e-06	0.303018	SDK1
15	90548037	-4.49768	8.39387e-06	0.303018	ZNF710
18	7127271	4.49723	8.41135e-06	0.303114	Intergenic
12	58267013	-4.49691	8.42326e-06	0.303114	RP11-620J15.2
10	78922682	-4.49601	8.4577e-06	0.303871	KCNMA1
21	19790664	-4.49554	8.47589e-06	0.304042	TMPRSS15
22	19831770	-4.49442	8.51903e-06	0.304663	GNB1L
6	40544282	-4.49439	8.52008e-06	0.304663	LRFN2
2	124444935	-4.49312	8.56948e-06	0.305947	Intergenic
1	53815076	-4.49192	8.61583e-06	0.306665	Intergenic
5	136809635	4.49157	8.6298e-06	0.306665	SPOCK1
10	6017567	-4.49156	8.63017e-06	0.306665	IL15RA
6	20699976	-4.49086	8.6573e-06	0.306935	CDKAL1
8	23997773	-4.49042	8.6749e-06	0.306935	Intergenic
1	1622909	-4.49033	8.67839e-06	0.306935	SLC35E2B
6	31786808	-4.48967	8.70421e-06	0.307369	Intergenic
15	76845199	-4.48898	8.7316e-06	0.307857	SCAPER
19	33971529	-4.48856	8.74807e-06	0.307959	PEPD
11	97406649	4.48799	8.77078e-06	0.308279	Intergenic
14	76953149	-4.48724	8.80057e-06	0.308361	ESRRB
5	122278437	-4.48699	8.8105e-06	0.308361	SNX24
5	128305882	-4.4869	8.81392e-06	0.308361	SLC27A6
17	3036459	4.48562	8.86519e-06	0.309329	Intergenic
13	52769204	-4.48553	8.86886e-06	0.309329	RP11-248G5.8
2	145919062	-4.48466	8.90373e-06	0.309652	TEX41
3	1303666	4.48368	8.94337e-06	0.309652	CNTN6
16	84741087	4.48358	8.94752e-06	0.309652	USP10
15	64830902	-4.48283	8.97774e-06	0.309652	ZNF609
1	248094636	4.48241	8.99481e-06	0.309652	Intergenic
7	128466326	4.48239	8.99553e-06	0.309652	Intergenic
22	48849933	-4.48217	9.00449e-06	0.309652	Intergenic
7	137107641	-4.48217	9.0047e-06	0.309652	DGKI
3	154180664	-4.48117	9.04545e-06	0.309652	Intergenic
12	31697407	4.48104	9.05084e-06	0.309652	DENND5B
11	75205246	4.48048	9.07348e-06	0.309652	GDPD5
20	21496196	4.47989	9.09785e-06	0.309652	Intergenic
14	63512723	-4.47989	9.09786e-06	0.309652	KCNH5
11	97406615	4.47981	9.10112e-06	0.309652	Intergenic
17	3036365	4.47963	9.10847e-06	0.309652	Intergenic
5	38722339	4.47959	9.11028e-06	0.309652	Intergenic
11	70165748	-4.47959	9.11031e-06	0.309652	PPFIA1
18	56644562	-4.47891	9.13832e-06	0.310139	ZNF532
12	83536743	4.47857	9.15244e-06	0.310153	Intergenic
19	5833620	4.47799	9.17633e-06	0.310499	FUT6
3	192923423	4.47761	9.19191e-06	0.310562	Intergenic
3	65375783	4.47692	9.22068e-06	0.310828	MAGI1
22	47308408	-4.47677	9.22718e-06	0.310828	TBC1D22A
1	147834050	-4.47626	9.2481e-06	0.31107	Intergenic
10	24758985	4.47503	9.29994e-06	0.311671	KIAA1217
4	17197688	-4.47473	9.31247e-06	0.311671	Intergenic
2	234353403	-4.47438	9.32712e-06	0.311671	DGKD
15	93871118	-4.47406	9.34065e-06	0.311671	RP11-266O8.1
16	27656529	-4.47362	9.3591e-06	0.311671	KIAA0556
1	5483383	-4.4735	9.36405e-06	0.311671	Intergenic
1	184852225	4.47318	9.37763e-06	0.311671	FAM129A
12	98235599	4.47296	9.38722e-06	0.311671	Intergenic
3	193535843	-4.4729	9.38969e-06	0.311671	Intergenic
1	23463854	-4.47209	9.42408e-06	0.311713	LUZP1
14	63512651	-4.47146	9.45102e-06	0.311713	KCNH5
17	65698352	-4.47128	9.4585e-06	0.311713	Intergenic
1	41391906	4.47126	9.45941e-06	0.311713	Intergenic
7	33171895	4.47125	9.4597e-06	0.311713	BBS9
7	124605734	-4.46897	9.55747e-06	0.314449	POT1-AS1
13	112694907	4.46816	9.59272e-06	0.314449	Intergenic
8	38139986	-4.4681	9.59528e-06	0.314449	WHSC1L1
6	7269024	-4.46779	9.60861e-06	0.314449	SSR1
13	112988706	-4.46771	9.61209e-06	0.314449	Intergenic
6	123317247	-4.46716	9.63606e-06	0.314779	CLVS2
6	156340205	-4.46612	9.68127e-06	0.315728	Intergenic
1	106478381	-4.46585	9.69297e-06	0.315728	RP11-24P14.1
14	76953170	-4.46477	9.74028e-06	0.315806	ESRRB
12	28180487	-4.46438	9.75747e-06	0.315806	Intergenic
15	90548028	-4.46427	9.76219e-06	0.315806	ZNF710
3	193559946	-4.46411	9.76944e-06	0.315806	Intergenic
11	65351073	4.46403	9.77287e-06	0.315806	EHBP1L1
6	134846260	-4.46322	9.80868e-06	0.315806	Intergenic
10	78922665	-4.46298	9.8189e-06	0.315806	KCNMA1
8	30879512	4.4629	9.82276e-06	0.315806	PURG
7	4718195	-4.46253	9.83902e-06	0.315806	FOXK1
5	24711047	-4.46241	9.84417e-06	0.315806	Intergenic
1	10291784	-4.46165	9.87811e-06	0.315806	KIF1B
18	23389167	4.46153	9.88359e-06	0.315806	Intergenic
1	240175983	4.46151	9.88421e-06	0.315806	RPS7P5
10	103355379	-4.46137	9.89039e-06	0.315806	DPCD
9	28185985	4.46066	9.92226e-06	0.316378	LINGO2
6	152921342	-4.45991	9.95568e-06	0.316384	SYNE1
18	42505003	4.45964	9.96784e-06	0.316384	SETBP1
4	143312476	4.45937	9.97996e-06	0.316384	INPP4B
2	234609634	4.45925	9.98547e-06	0.316384	UGT1A8
11	2167761	4.4591	9.99222e-06	0.316384	IGF2
9	77461744	-4.45859	1.00152e-05	0.316518	TRPM6
3	184008311	-4.45785	1.00486e-05	0.316518	EIF2B5
15	40242870	4.45782	1.00497e-05	0.316518	EIF2AK4
2	104398181	4.45777	1.00523e-05	0.316518	Intergenic
1	5052708	4.45692	1.00907e-05	0.317021	Intergenic
7	35293059	-4.4563	1.01186e-05	0.317021	TBX20
18	9784738	4.45627	1.01203e-05	0.317021	RAB31
5	156156475	-4.45618	1.01242e-05	0.317021	SGCD
2	64023839	-4.45343	1.02504e-05	0.320055	WDPCP
7	47611282	-4.45277	1.02806e-05	0.320055	TNS3
3	197133328	-4.45239	1.02984e-05	0.320055	Intergenic
9	21836891	4.45211	1.03113e-05	0.320055	MTAP
2	71225083	-4.45205	1.0314e-05	0.320055	AC007040.6
11	75069462	4.45201	1.0316e-05	0.320055	Intergenic
4	172907137	4.45192	1.03199e-05	0.320055	GALNTL6
12	105581275	4.45155	1.03373e-05	0.320098	APPL2
18	62815121	4.45129	1.03496e-05	0.320098	Intergenic
6	124692708	-4.44984	1.04169e-05	0.321743	NKAIN2
17	63624747	-4.44919	1.04476e-05	0.321994	CTD-2535L24.2
22	44556972	4.4488	1.04656e-05	0.321994	PARVB
17	68381554	-4.44876	1.04677e-05	0.321994	Intergenic
1	37622442	4.44793	1.0507e-05	0.322766	Intergenic
13	114446719	-4.44611	1.05929e-05	0.32423	Intergenic
12	102953542	-4.4461	1.05937e-05	0.32423	Intergenic
3	58670861	4.44577	1.06091e-05	0.32423	Intergenic
4	166057720	-4.44566	1.06146e-05	0.32423	TMEM192
10	15024053	-4.44541	1.06262e-05	0.32423	MEIG1
10	27102180	4.44495	1.06482e-05	0.32437	ABI1
2	97482998	-4.44472	1.06594e-05	0.32437	CNNM3
15	76432196	-4.44401	1.06932e-05	0.324963	C15orf27
10	132419510	-4.4436	1.07131e-05	0.325132	Intergenic
16	89308023	4.44309	1.07375e-05	0.325437	Intergenic
4	8334255	-4.44214	1.07835e-05	0.326394	Intergenic
1	81792999	4.44125	1.08264e-05	0.327149	LPHN2
11	129564787	-4.4408	1.08486e-05	0.327149	Intergenic
7	142979552	4.44073	1.08517e-05	0.327149	AC073342.12
7	150548530	4.4401	1.08824e-05	0.327334	AOC1
8	99257457	-4.44001	1.08867e-05	0.327334	NIPAL2
16	46854008	4.4397	1.09021e-05	0.327364	C16orf87
21	34664182	4.43928	1.09226e-05	0.327545	IL10RB
19	37283369	-4.43869	1.09518e-05	0.327974	Intergenic
1	240176007	4.43828	1.09716e-05	0.327974	RPS7P5
8	108962236	-4.43811	1.09803e-05	0.327974	RSPO2
22	19831764	-4.4368	1.10446e-05	0.329203	GNB1L
6	164362901	4.43668	1.10505e-05	0.329203	Intergenic
2	71225094	-4.43581	1.10937e-05	0.330056	AC007040.6
10	95253063	4.43441	1.11636e-05	0.331231	Intergenic
12	20413434	-4.43425	1.11716e-05	0.331231	Intergenic
9	69148194	-4.43377	1.11955e-05	0.331231	RP11-58A12.3
5	174802824	-4.43374	1.1197e-05	0.331231	Intergenic
1	105076717	-4.43347	1.12106e-05	0.331231	Intergenic
19	5833622	4.43323	1.1223e-05	0.331231	FUT6
22	22630840	-4.43261	1.12539e-05	0.331231	Intergenic
14	92818854	4.43256	1.12568e-05	0.331231	SLC24A4
16	47477295	-4.43182	1.12941e-05	0.331231	ITFG1
10	35231818	4.43157	1.13064e-05	0.331231	Intergenic
4	53966789	4.43072	1.13498e-05	0.331231	SCFD2
15	78748926	4.4306	1.13557e-05	0.331231	IREB2
15	76432211	-4.43057	1.13571e-05	0.331231	C15orf27
11	117501603	-4.43028	1.1372e-05	0.331231	DSCAML1
15	76432203	-4.43017	1.13776e-05	0.331231	C15orf27
7	155507881	4.43006	1.13835e-05	0.331231	RBM33
14	100595652	-4.42997	1.1388e-05	0.331231	EVL
1	97790023	-4.42954	1.14096e-05	0.331231	DPYD
7	37243539	-4.42932	1.14209e-05	0.331231	ELMO1
15	90548043	-4.42923	1.14254e-05	0.331231	ZNF710
11	27256290	4.42862	1.14571e-05	0.331724	Intergenic
1	9173195	-4.4281	1.14837e-05	0.332073	GPR157
2	80337252	-4.42779	1.14994e-05	0.332102	CTNIntergenic2
4	6375426	-4.42701	1.15397e-05	0.332612	PPP2R2C
3	197133336	-4.42655	1.15632e-05	0.332612	Intergenic
3	40868525	-4.42642	1.15701e-05	0.332612	RP11-761N21.1
10	31996064	-4.42631	1.15757e-05	0.332612	RP11-472N13.3
2	97482977	-4.42539	1.16235e-05	0.333036	CNNM3
16	51173270	-4.42497	1.16457e-05	0.333036	SALL1
8	132052204	-4.42465	1.16622e-05	0.333036	ADCY8
14	52086322	4.42463	1.16631e-05	0.333036	FRMD6
4	88497928	-4.42461	1.16639e-05	0.333036	RP11-742B18.1
10	20883061	-4.42406	1.16926e-05	0.333128	Intergenic
13	46898769	-4.42399	1.16966e-05	0.333128	Intergenic
9	69148117	-4.42285	1.17561e-05	0.333884	RP11-58A12.3
1	162897017	-4.42284	1.17568e-05	0.333884	Intergenic
17	3036419	4.42237	1.17814e-05	0.333884	Intergenic
6	9943234	-4.42208	1.17969e-05	0.333884	OFCC1
3	59799968	-4.4218	1.18117e-05	0.333884	FHIT
11	69214328	-4.42178	1.18129e-05	0.333884	Intergenic
3	126569665	-4.42132	1.18368e-05	0.333884	CHCHD6
10	29311578	-4.42071	1.18692e-05	0.333884	Intergenic
12	76266497	-4.42059	1.18754e-05	0.333884	RP11-114H23.1
11	89306923	-4.42052	1.18794e-05	0.333884	NOX4
15	81136464	-4.42041	1.18851e-05	0.333884	KIAA1199
12	92934292	-4.41964	1.19261e-05	0.33462	Intergenic
2	67490440	4.41924	1.19473e-05	0.3348	AC023115.2
3	107676999	-4.41853	1.19856e-05	0.335043	Intergenic
13	113566354	4.4183	1.19979e-05	0.335043	MCF2L
6	14432075	-4.41796	1.20162e-05	0.335043	Intergenic
3	49035389	-4.4177	1.20301e-05	0.335043	P4HTM
1	54042455	-4.41744	1.20436e-05	0.335043	GLIS1
21	42736378	-4.4172	1.20567e-05	0.335043	MX2
1	201244490	-4.41715	1.20594e-05	0.335043	Intergenic
7	109549617	-4.41651	1.20942e-05	0.335173	Intergenic
1	10779520	4.41649	1.20949e-05	0.335173	CASZ1
1	13710241	4.41624	1.21084e-05	0.335173	Intergenic
11	117579490	4.41523	1.21631e-05	0.336277	DSCAML1
6	134846241	-4.4148	1.21868e-05	0.336522	Intergenic
13	33882907	-4.41334	1.22666e-05	0.33772	STARD13
18	46461487	4.41323	1.22724e-05	0.33772	SMAD7
4	124552537	4.41318	1.22749e-05	0.33772	Intergenic
10	125190336	4.4127	1.23014e-05	0.338039	RP11-282I1.1
1	12853011	4.41221	1.23283e-05	0.338367	PRAMEF1
11	132156554	4.41037	1.24302e-05	0.339791	NTM
8	140839166	-4.41035	1.24311e-05	0.339791	TRAPPC9
20	53801466	4.41019	1.24401e-05	0.339791	Intergenic
1	143134061	-4.4099	1.24559e-05	0.339791	RP11-782C8.2
10	93550181	4.40925	1.24923e-05	0.339791	TNKS2-AS1
14	34834081	4.40921	1.24943e-05	0.339791	EGLN3
5	1667787	-4.40915	1.24978e-05	0.339791	Intergenic
7	19709506	4.40908	1.25015e-05	0.339791	Intergenic
3	61309818	4.40884	1.2515e-05	0.339791	Intergenic
15	40699315	4.40817	1.25524e-05	0.34039	IVD
9	36860057	4.40775	1.25761e-05	0.34039	PAX5
1	248094566	4.40764	1.25822e-05	0.34039	Intergenic
3	115699745	-4.40633	1.26558e-05	0.341974	LSAMP
9	4284778	4.40578	1.2687e-05	0.342321	GLIS3
8	7589472	-4.40554	1.27001e-05	0.342321	FAM90A18P
19	43750716	-4.4053	1.27139e-05	0.342321	CEACAMP10
1	155765110	-4.40496	1.27335e-05	0.342422	GON4L
4	63396249	4.4047	1.27479e-05	0.342422	Intergenic
15	35531688	-4.4043	1.27708e-05	0.342429	DPH6
9	97876983	-4.40417	1.27784e-05	0.342429	FANCC
9	69148170	-4.40347	1.28182e-05	0.342551	RP11-58A12.3
6	154894104	-4.40339	1.28226e-05	0.342551	Intergenic
3	61309847	4.40329	1.28282e-05	0.342551	Intergenic
11	106318417	-4.40252	1.28723e-05	0.343324	Intergenic
13	99558295	-4.4012	1.29485e-05	0.344949	DOCK9
9	134853393	-4.39956	1.30433e-05	0.346223	MED27
5	29041794	4.39946	1.3049e-05	0.346223	Intergenic
15	39499980	-4.39925	1.3061e-05	0.346223	RP11-624L4.1
1	234416488	-4.39897	1.30775e-05	0.346223	SLC35F3
16	19923847	-4.39824	1.31198e-05	0.346223	Intergenic
21	44971351	-4.39818	1.31234e-05	0.346223	HSF2BP
12	76266487	-4.39817	1.31241e-05	0.346223	RP11-114H23.1
13	107741312	-4.39811	1.31275e-05	0.346223	Intergenic
7	100078824	-4.39768	1.31525e-05	0.346223	Intergenic
2	100969349	4.39723	1.31788e-05	0.346223	Intergenic
10	51726571	4.39689	1.31992e-05	0.346223	PARGP1
1	184789719	-4.3966	1.32159e-05	0.346223	FAM129A
17	77239981	4.39649	1.32223e-05	0.346223	RBFOX3
5	58460740	-4.39632	1.32325e-05	0.346223	PDE4D
11	74896985	4.3956	1.32746e-05	0.346223	SLCO2B1
16	50052308	4.39548	1.32821e-05	0.346223	Intergenic
1	234416467	-4.39534	1.32902e-05	0.346223	SLC35F3
22	27418925	-4.3953	1.32925e-05	0.346223	Intergenic
7	28630267	-4.3947	1.33283e-05	0.346223	CREB5
2	128169881	-4.39402	1.33684e-05	0.346223	Intergenic
17	74865820	-4.39391	1.33752e-05	0.346223	MGAT5B
18	72104729	-4.39378	1.3383e-05	0.346223	FAM69C
18	61119435	-4.39329	1.3412e-05	0.346223	Intergenic
6	7269002	-4.39307	1.34253e-05	0.346223	SSR1
13	107254015	4.39257	1.34551e-05	0.346223	Intergenic
15	81136472	-4.39211	1.34827e-05	0.346223	KIAA1199
1	201244486	-4.392	1.34889e-05	0.346223	Intergenic
3	79529075	-4.39171	1.35066e-05	0.346223	ROBO1
11	93215874	-4.39161	1.35122e-05	0.346223	SMCO4
2	114031536	-4.39156	1.35155e-05	0.346223	PAX8-AS1
11	113268058	-4.39153	1.35174e-05	0.346223	ANKK1
3	12792283	-4.39134	1.35285e-05	0.346223	TMEM40
17	74865760	-4.39107	1.3545e-05	0.346223	MGAT5B
20	23621963	4.39063	1.35714e-05	0.346223	Intergenic
6	27308330	-4.39061	1.35725e-05	0.346223	Intergenic
10	46836194	4.3906	1.35732e-05	0.346223	Intergenic
19	54084102	4.39048	1.35802e-05	0.346223	Intergenic
12	83536746	4.39036	1.35879e-05	0.346223	Intergenic
16	81718173	-4.3901	1.36036e-05	0.346223	CMIP
2	113997917	-4.38969	1.36284e-05	0.346223	PAX8-AS1
5	149955852	-4.38965	1.36307e-05	0.346223	Intergenic
2	134373313	-4.38953	1.36377e-05	0.346223	Intergenic
18	76416566	-4.38917	1.36596e-05	0.346344	Intergenic
5	88030291	-4.38864	1.36917e-05	0.346344	MEF2C
8	38139982	-4.38855	1.36972e-05	0.346344	WHSC1L1
10	113164151	-4.38845	1.37036e-05	0.346344	Intergenic
11	78915997	-4.38812	1.37232e-05	0.346453	TENM4
7	87230818	-4.38667	1.38118e-05	0.346516	ABCB1
12	4474018	-4.38627	1.38364e-05	0.346516	Intergenic
2	198166816	-4.3862	1.3841e-05	0.346516	ANKRD44
10	13693587	4.38616	1.38431e-05	0.346516	RP11-295P9.3
1	40018146	-4.38591	1.38589e-05	0.346516	PPIEL
11	69007678	4.38582	1.38644e-05	0.346516	Intergenic
22	27418910	-4.38569	1.38723e-05	0.346516	Intergenic
1	37622445	4.38559	1.38786e-05	0.346516	Intergenic
9	115087519	-4.38542	1.3889e-05	0.346516	PTBP3
5	4490701	-4.38496	1.39176e-05	0.346516	RP11-445O3.2
5	165457433	4.38494	1.39183e-05	0.346516	Intergenic
18	35781997	-4.38482	1.39259e-05	0.346516	Intergenic
11	110512790	4.38457	1.39414e-05	0.346516	ARHGAP20
6	20699930	-4.38454	1.39431e-05	0.346516	CDKAL1
1	143134056	-4.38435	1.39549e-05	0.346516	RP11-782C8.2
10	108541001	4.3836	1.40014e-05	0.346808	SORCS1
14	82957464	-4.38352	1.40066e-05	0.346808	Intergenic
8	77300180	-4.3834	1.4014e-05	0.346808	Intergenic
17	73617403	-4.38318	1.40279e-05	0.346808	MYO15B
18	42505030	4.38193	1.41055e-05	0.346882	SETBP1
2	112380850	-4.38182	1.41125e-05	0.346882	Intergenic
1	78439669	4.38179	1.41145e-05	0.346882	FUBP1
1	164875477	-4.38179	1.41145e-05	0.346882	Intergenic
12	3835876	-4.38168	1.4121e-05	0.346882	EFCAB4B
17	76239334	4.38104	1.41617e-05	0.346882	Intergenic
14	71441101	4.38103	1.41619e-05	0.346882	PCNX
18	76416568	-4.38093	1.41685e-05	0.346882	Intergenic
7	137107639	-4.38093	1.41686e-05	0.346882	DGKI
4	94738439	4.38003	1.42252e-05	0.347289	Intergenic
18	35782034	-4.37994	1.42306e-05	0.347289	Intergenic
11	4975019	-4.37993	1.42312e-05	0.347289	MMP26
17	74865815	-4.3794	1.42649e-05	0.347737	MGAT5B
12	44339180	-4.37877	1.43049e-05	0.348338	TMEM117
7	108318759	-4.37785	1.43628e-05	0.349275	Intergenic
7	49120148	-4.37733	1.4396e-05	0.349275	Intergenic
14	53697914	4.37726	1.44009e-05	0.349275	AL163953.3
17	58794773	-4.37719	1.4405e-05	0.349275	BCAS3
5	172428636	-4.3764	1.44555e-05	0.349541	ATP6V0E1
15	76432209	-4.37609	1.44752e-05	0.349541	C15orf27
5	24710955	-4.37585	1.44908e-05	0.349541	Intergenic
7	142979548	4.37584	1.44913e-05	0.349541	AC073342.12
14	20906461	4.37582	1.4493e-05	0.349541	RP11-203M5.6
14	55360431	-4.37506	1.45415e-05	0.350182	GCH1
3	196905876	-4.37452	1.45763e-05	0.350182	DLG1
7	136418348	-4.37425	1.45942e-05	0.350182	hsa-mir-490
2	37697087	4.3741	1.46035e-05	0.350182	Intergenic
4	17209481	-4.37405	1.46067e-05	0.350182	Intergenic
8	128032312	4.37397	1.46123e-05	0.350182	PCAT1
7	156762254	4.37241	1.47132e-05	0.352227	NOM1
19	694769	-4.37177	1.47552e-05	0.352336	PRSS57
20	47691743	4.37175	1.47566e-05	0.352336	CSE1L
17	79886524	-4.37157	1.47681e-05	0.352336	MAFG-AS1
2	102434322	4.37137	1.47813e-05	0.352336	MAP4K4
7	89131371	4.37111	1.47983e-05	0.352336	Intergenic
10	43537382	4.37092	1.4811e-05	0.352336	Intergenic
14	106904159	-4.37059	1.48322e-05	0.35247	Intergenic
1	38818585	-4.37033	1.48492e-05	0.352505	Intergenic
6	108292066	-4.36932	1.49162e-05	0.353668	Intergenic
11	64350328	-4.36903	1.49351e-05	0.353668	Intergenic
6	114069076	4.36888	1.4945e-05	0.353668	Intergenic
12	129560648	-4.36786	1.50128e-05	0.353935	TMEM132D
2	216747119	-4.36772	1.50215e-05	0.353935	Intergenic
4	17197722	-4.36766	1.50257e-05	0.353935	Intergenic
17	79886498	-4.36745	1.50397e-05	0.353935	MAFG-AS1
4	127505616	4.36721	1.5056e-05	0.353935	Intergenic
11	128962481	-4.36692	1.5075e-05	0.353935	ARHGAP32
6	154894197	-4.36641	1.51092e-05	0.353935	Intergenic
7	5754469	-4.36585	1.51468e-05	0.353935	RNF216
3	161047115	4.3658	1.51496e-05	0.353935	PSMC1P7
2	80337249	-4.36574	1.5154e-05	0.353935	CTNIntergenic2
6	14432122	-4.36571	1.51557e-05	0.353935	Intergenic
16	88166672	-4.36565	1.51596e-05	0.353935	Intergenic
8	54601703	-4.36516	1.51931e-05	0.353935	Intergenic
21	25452368	4.36511	1.51961e-05	0.353935	Intergenic
11	75950014	4.36473	1.5222e-05	0.353935	Intergenic
4	17197663	-4.3647	1.52236e-05	0.353935	Intergenic
17	59896633	4.36445	1.52406e-05	0.353935	BRIP1
12	1622942	-4.3644	1.52441e-05	0.353935	Intergenic
16	85890342	-4.36427	1.52529e-05	0.353935	Intergenic
4	86042277	4.36392	1.52763e-05	0.354116	Intergenic
11	75069496	4.36314	1.53289e-05	0.354666	Intergenic
14	69063563	-4.36311	1.53313e-05	0.354666	RAD51B
12	92934284	-4.36179	1.54204e-05	0.356148	Intergenic
21	44971357	-4.3617	1.54268e-05	0.356148	HSF2BP
7	53702954	-4.36124	1.54585e-05	0.356226	Intergenic
19	57000895	-4.36075	1.5492e-05	0.356226	ZNF667-AS1
14	34834145	4.36074	1.54927e-05	0.356226	EGLN3
4	82364116	-4.36073	1.54931e-05	0.356226	RASGEF1B
12	28180480	-4.36002	1.55419e-05	0.35658	Intergenic
7	83515847	4.35984	1.55543e-05	0.35658	Intergenic
10	31996081	-4.35982	1.55556e-05	0.35658	RP11-472N13.3
14	79648807	4.35939	1.55848e-05	0.356889	NRXN3
10	46836185	4.35886	1.56216e-05	0.357352	Intergenic
2	234700653	4.35856	1.5642e-05	0.357352	MROH2A
3	102057406	-4.35841	1.56524e-05	0.357352	ZPLD1
19	17368753	4.35816	1.567e-05	0.357396	USHBP1
5	59041408	-4.35627	1.58014e-05	0.35926	PDE4D
21	43732256	4.35621	1.58051e-05	0.35926	TFF3
7	154407878	-4.35601	1.58195e-05	0.35926	DPP6
11	86126403	-4.35584	1.5831e-05	0.35926	CCDC81
1	106478403	-4.35551	1.5854e-05	0.35926	RP11-24P14.1
7	100078832	-4.35503	1.58882e-05	0.35926	Intergenic
17	3036453	4.35485	1.59005e-05	0.35926	Intergenic
20	60392097	-4.35481	1.59032e-05	0.35926	CDH4
16	7333246	-4.35473	1.59086e-05	0.35926	RBFOX1
14	30244745	-4.35471	1.59102e-05	0.35926	PRKD1
3	43960585	-4.35443	1.59302e-05	0.359352	Intergenic
14	57529748	-4.35379	1.59753e-05	0.360012	OTX2-AS1
8	118036483	4.35343	1.60005e-05	0.360222	SLC30A8
2	114300176	4.35309	1.60245e-05	0.360405	RP11-395L14.4
2	121782117	-4.35263	1.60571e-05	0.360601	Intergenic
1	153313067	-4.35252	1.60651e-05	0.360601	PGLYRP4
6	108292085	-4.35223	1.60851e-05	0.360693	Intergenic
4	16927128	-4.35198	1.61033e-05	0.360745	Intergenic
13	113633168	-4.35168	1.61245e-05	0.360863	MCF2L
4	149484035	-4.35143	1.61424e-05	0.360907	Intergenic
1	54042400	-4.35092	1.61784e-05	0.361284	GLIS1
8	108962242	-4.3505	1.62081e-05	0.361284	RSPO2
7	53702961	-4.35043	1.62137e-05	0.361284	Intergenic
2	100969343	4.3503	1.6223e-05	0.361284	Intergenic
18	57874373	-4.34997	1.62461e-05	0.361444	Intergenic
14	47345386	-4.34963	1.62708e-05	0.361639	MDGA2
9	22963099	4.34906	1.63114e-05	0.362185	Intergenic
11	69007676	4.3482	1.63739e-05	0.363217	Intergenic
1	19309697	4.34783	1.64e-05	0.363441	Intergenic
1	240175901	4.34625	1.6515e-05	0.365571	Intergenic
6	148018516	-4.34587	1.65426e-05	0.365571	SAMD5
8	132052210	-4.34553	1.65669e-05	0.365571	ADCY8
4	59861626	-4.34532	1.65828e-05	0.365571	RP11-340A13.2
1	147834054	-4.34532	1.65829e-05	0.365571	Intergenic
19	44009907	4.34518	1.65929e-05	0.365571	Intergenic
3	126569650	-4.34493	1.66111e-05	0.365617	CHCHD6
2	88622875	4.34416	1.66675e-05	0.365948	Intergenic
1	210070689	-4.34395	1.66832e-05	0.365948	Intergenic
2	178585743	4.34385	1.669e-05	0.365948	PDE11A
18	56644554	-4.34384	1.66907e-05	0.365948	ZNF532
15	65608013	-4.34329	1.67315e-05	0.366183	Intergenic
7	80289837	4.34326	1.67337e-05	0.366183	CD36
2	97483063	-4.34252	1.67878e-05	0.366909	CNNM3
5	78502642	-4.34208	1.68204e-05	0.366909	DMGDH
5	174151928	-4.34203	1.68241e-05	0.366909	MSX2
8	105417354	-4.34186	1.68372e-05	0.366909	DPYS
22	28735192	-4.34141	1.68707e-05	0.366909	TTC28
14	103434072	-4.3409	1.69083e-05	0.366909	CDC42BPB
5	128151370	4.34082	1.69146e-05	0.366909	SLC27A6
15	35531585	-4.34029	1.69538e-05	0.366909	DPH6
13	33844073	-4.33998	1.69772e-05	0.366909	STARD13
18	23389206	4.33988	1.6984e-05	0.366909	Intergenic
17	58496825	-4.33935	1.70241e-05	0.366909	USP32
8	53984237	-4.33916	1.70379e-05	0.366909	Intergenic
8	29240246	-4.33909	1.70435e-05	0.366909	Intergenic
3	136152840	-4.33901	1.70498e-05	0.366909	STAG1
2	173140459	-4.33886	1.70604e-05	0.366909	Intergenic
20	47691729	4.33861	1.70797e-05	0.366909	CSE1L
21	44971363	-4.33851	1.70871e-05	0.366909	HSF2BP
2	99185766	4.33844	1.70921e-05	0.366909	INPP4A
17	79886576	-4.33842	1.70935e-05	0.366909	MAFG-AS1
1	6478623	-4.33833	1.71003e-05	0.366909	HES2
18	57874427	-4.33824	1.71074e-05	0.366909	Intergenic
16	46697501	4.33803	1.71229e-05	0.366909	VPS35
4	92079855	-4.33768	1.71492e-05	0.367124	CCSER1
13	107254033	4.33691	1.72078e-05	0.367604	Intergenic
12	83536762	4.33653	1.72364e-05	0.367604	Intergenic
14	106416887	-4.33645	1.72422e-05	0.367604	Intergenic
10	6017587	-4.33639	1.72471e-05	0.367604	IL15RA
11	69007670	4.33632	1.72526e-05	0.367604	Intergenic
6	169648318	-4.33554	1.73112e-05	0.368505	THBS2
19	5325732	-4.33498	1.73544e-05	0.3688	PTPRS
21	19907056	4.33494	1.73576e-05	0.3688	Intergenic
4	180367259	-4.33407	1.74238e-05	0.369595	RP11-404J23.1
3	155726799	-4.33359	1.74601e-05	0.369595	Intergenic
1	143134037	-4.33351	1.74664e-05	0.369595	RP11-782C8.2
4	9927680	-4.33342	1.74736e-05	0.369595	SLC2A9
16	31347648	-4.33329	1.74835e-05	0.369595	Intergenic
14	102072308	4.33317	1.74928e-05	0.369595	Intergenic
4	8334198	-4.33287	1.75159e-05	0.369715	Intergenic
21	28658714	-4.33252	1.7543e-05	0.369715	Intergenic
9	69148165	-4.33246	1.75474e-05	0.369715	RP11-58A12.3
19	42048934	4.33202	1.75811e-05	0.37008	Intergenic
9	134727185	-4.33164	1.76103e-05	0.370114	Intergenic
5	174152054	-4.33127	1.7639e-05	0.370114	MSX2
7	91167601	-4.33122	1.7643e-05	0.370114	RP11-142A5.1
13	112261175	-4.331	1.76599e-05	0.370114	RP11-65D24.2
1	179006610	4.33094	1.76651e-05	0.370114	FAM20B
5	3945336	-4.33072	1.76817e-05	0.370114	Intergenic
3	145960571	-4.32998	1.77393e-05	0.370114	PLSCR4
3	38616832	-4.3299	1.77461e-05	0.370114	SCN5A
22	18162749	-4.32978	1.7755e-05	0.370114	BCL2L13
4	6375438	-4.32971	1.77607e-05	0.370114	PPP2R2C
18	72104736	-4.32969	1.77623e-05	0.370114	FAM69C
2	233575438	4.32867	1.78421e-05	0.370248	GIGYF2
1	10291857	-4.32858	1.78488e-05	0.370248	KIF1B
3	77135297	4.32838	1.78646e-05	0.370248	ROBO2
1	201244483	-4.32804	1.78915e-05	0.370248	Intergenic
18	48444974	-4.32794	1.78991e-05	0.370248	ME2
5	29041802	4.32756	1.79287e-05	0.370248	Intergenic
2	5284231	-4.32755	1.793e-05	0.370248	Intergenic
2	97483070	-4.32726	1.79525e-05	0.370248	CNNM3
6	139423099	4.32699	1.79735e-05	0.370248	Intergenic
5	154182171	-4.32663	1.80023e-05	0.370248	LARP1
2	216102498	-4.3265	1.80125e-05	0.370248	Intergenic
8	7589450	-4.32599	1.80527e-05	0.370248	FAM90A18P
10	124797692	-4.32596	1.80555e-05	0.370248	ACADSB
11	131221001	4.32586	1.80634e-05	0.370248	Intergenic
1	155765166	-4.32564	1.80805e-05	0.370248	GON4L
2	98665245	-4.32537	1.81022e-05	0.370248	Intergenic
5	8056844	-4.3252	1.81154e-05	0.370248	Intergenic
9	133881006	4.32512	1.81219e-05	0.370248	Intergenic
11	12041402	-4.32494	1.81362e-05	0.370248	Intergenic
5	174152051	-4.32493	1.8137e-05	0.370248	MSX2
1	201477394	4.3244	1.8179e-05	0.370248	CSRP1
6	23979380	-4.32414	1.81996e-05	0.370248	Intergenic
16	73177221	-4.32407	1.82058e-05	0.370248	C16orf47
5	115570536	-4.32399	1.82119e-05	0.370248	COMMD10
17	3645771	4.32392	1.82173e-05	0.370248	ITGAE
17	79886492	-4.32378	1.82283e-05	0.370248	MAFG-AS1
6	168760150	-4.32369	1.82362e-05	0.370248	Intergenic
12	58267037	-4.32334	1.82639e-05	0.370248	RP11-620J15.2
15	32570781	4.32301	1.82905e-05	0.370248	Intergenic
14	90441174	-4.32262	1.83215e-05	0.370248	TDP1
14	69063554	-4.32237	1.83414e-05	0.370248	RAD51B
3	113385191	4.3221	1.83631e-05	0.370248	KIAA2018
5	54694939	-4.32209	1.83642e-05	0.370248	SKIV2L2
1	201477426	4.32205	1.83674e-05	0.370248	CSRP1
3	192998092	-4.32186	1.83831e-05	0.370248	ATP13A5
2	96330526	4.32163	1.84016e-05	0.370248	Intergenic
7	53703007	-4.32156	1.84067e-05	0.370248	Intergenic
2	216102574	-4.32145	1.84161e-05	0.370248	Intergenic
15	93871130	-4.32141	1.84192e-05	0.370248	RP11-266O8.1
20	43369447	4.32131	1.84268e-05	0.370248	RP11-445H22.4
7	53702971	-4.32113	1.84415e-05	0.370248	Intergenic
15	65171069	-4.32082	1.84668e-05	0.370248	AC069368.3
16	74804457	-4.32074	1.8473e-05	0.370248	FA2H
17	38694961	-4.32049	1.84934e-05	0.370248	Intergenic
7	158823735	-4.32036	1.85036e-05	0.370248	VIPR2
1	149783948	-4.32009	1.85259e-05	0.370288	Intergenic
2	145919057	-4.31984	1.85465e-05	0.370288	TEX41
5	76185022	4.31974	1.85546e-05	0.370288	S100Z
9	130072851	4.31918	1.86001e-05	0.370808	GARNL3
9	95430481	-4.31896	1.8618e-05	0.370808	IPPK
1	241602722	4.31881	1.86298e-05	0.370808	Intergenic
1	56805695	-4.31848	1.86573e-05	0.371031	Intergenic
13	67801334	4.31817	1.86827e-05	0.37121	PCDH9
8	6637424	-4.31769	1.8722e-05	0.371356	Intergenic
7	154407917	-4.31768	1.87228e-05	0.371356	DPP6
22	50052033	4.31714	1.87669e-05	0.371702	Intergenic
6	157325975	4.31706	1.87731e-05	0.371702	ARID1B
21	37556187	4.3158	1.88772e-05	0.372567	DOPEY2
11	44904476	-4.31575	1.88812e-05	0.372567	TSPAN18
7	88725929	-4.31559	1.88947e-05	0.372567	ZNF804B
7	43334431	-4.31538	1.89124e-05	0.372567	HECW1
4	31269336	4.31535	1.89142e-05	0.372567	Intergenic
17	75201393	4.31534	1.89153e-05	0.372567	SEC14L1
4	143312481	4.31513	1.89328e-05	0.372588	INPP4B
9	69197409	-4.3139	1.90347e-05	0.372735	Intergenic
1	18775	-4.31383	1.90406e-05	0.372735	WASH7P
12	73178168	4.31379	1.90441e-05	0.372735	Intergenic
11	27256431	4.31375	1.90476e-05	0.372735	Intergenic
4	172907120	4.31364	1.90569e-05	0.372735	GALNTL6
12	44339182	-4.31362	1.90585e-05	0.372735	TMEM117
1	9861070	4.3135	1.9068e-05	0.372735	CLSTN1
17	38694956	-4.31346	1.90718e-05	0.372735	Intergenic
1	147655484	-4.31305	1.91056e-05	0.372787	XXyac-YX155B6.5
1	8241844	-4.31303	1.91074e-05	0.372787	Intergenic
2	99185772	4.3125	1.91515e-05	0.372998	INPP4A
10	111984948	-4.31233	1.91661e-05	0.372998	MXI1
4	56215146	4.31231	1.91676e-05	0.372998	SRD5A3
14	68205789	-4.31184	1.92073e-05	0.37345	ZFYVE26
16	6263613	-4.31164	1.92241e-05	0.373458	RP11-420N3.2
17	38694979	-4.31022	1.93435e-05	0.374252	Intergenic
10	94392204	4.30991	1.93697e-05	0.374252	KIF11
15	92465609	4.30986	1.93743e-05	0.374252	SLCO3A1
6	32046095	4.30975	1.93837e-05	0.374252	TNXB
2	38782368	-4.30965	1.93924e-05	0.374252	Intergenic
4	14397826	4.30956	1.93997e-05	0.374252	AC006296.1
7	39571901	-4.30946	1.94085e-05	0.374252	Intergenic
22	18162716	-4.30933	1.94189e-05	0.374252	BCL2L13
7	15988117	-4.30894	1.94522e-05	0.374252	Intergenic
7	128466323	4.30872	1.9471e-05	0.374252	Intergenic
2	114300174	4.30839	1.94993e-05	0.374252	RP11-395L14.4
4	23784450	4.30833	1.95046e-05	0.374252	PPARGC1A
2	226953291	-4.30813	1.9521e-05	0.374252	Intergenic
7	69953193	-4.30775	1.95542e-05	0.374252	AUTS2
20	7927986	-4.3077	1.9558e-05	0.374252	Intergenic
3	102057352	-4.30766	1.95613e-05	0.374252	ZPLD1
8	14224642	-4.30762	1.9565e-05	0.374252	SGCZ
4	16927142	-4.30751	1.95744e-05	0.374252	Intergenic
2	67490409	4.30698	1.96197e-05	0.374252	AC023115.2
4	64173082	4.30696	1.96215e-05	0.374252	Intergenic
5	148944015	-4.30669	1.96447e-05	0.374252	ARHGEF37
2	23068936	-4.30667	1.96467e-05	0.374252	Intergenic
14	68205806	-4.30627	1.9681e-05	0.374252	ZFYVE26
10	134578029	-4.3059	1.97125e-05	0.374252	INPP5A
22	24372025	4.30568	1.97312e-05	0.374252	Intergenic
18	72104710	-4.30566	1.97329e-05	0.374252	FAM69C
18	56452688	-4.30562	1.97369e-05	0.374252	Intergenic
1	14382428	4.30542	1.97541e-05	0.374252	Intergenic
13	112624155	-4.30519	1.97741e-05	0.374252	Intergenic
1	88103408	-4.30503	1.97874e-05	0.374252	Intergenic
1	104716054	-4.30502	1.97885e-05	0.374252	Intergenic
21	47767001	-4.30491	1.97978e-05	0.374252	PCNT
3	18462508	-4.30477	1.98098e-05	0.374252	TBC1D5
14	44631674	-4.30452	1.98318e-05	0.374357	RP11-305B6.3
9	3841076	-4.30401	1.98756e-05	0.374871	GLIS3
5	37834102	4.30372	1.99009e-05	0.375036	GDNF
10	132151529	4.30299	1.9965e-05	0.375786	Intergenic
10	20883056	-4.30273	1.99877e-05	0.375786	Intergenic
14	106416884	-4.30269	1.99909e-05	0.375786	Intergenic
12	124726755	4.30235	2.00208e-05	0.375786	FAM101A
3	89330236	-4.30232	2.00236e-05	0.375786	EPHA3
22	20914654	4.30169	2.00787e-05	0.376004	MED15
2	137422453	-4.30163	2.00836e-05	0.376004	Intergenic
21	20229274	-4.30162	2.00849e-05	0.376004	Intergenic
6	110808949	-4.30134	2.01095e-05	0.376153	Intergenic
3	127888387	-4.30094	2.01441e-05	0.37649	EEFSEC
22	27695998	-4.30045	2.01877e-05	0.376769	Intergenic
17	55585385	-4.30027	2.02036e-05	0.376769	MSI2
7	41552288	-4.29997	2.02293e-05	0.376769	Intergenic
1	149783935	-4.29989	2.0237e-05	0.376769	Intergenic
2	234978658	-4.29953	2.02686e-05	0.376769	SPP2
12	130029469	-4.29949	2.02725e-05	0.376769	TMEM132D
2	128169898	-4.29899	2.03162e-05	0.376769	Intergenic
7	53702984	-4.29894	2.0321e-05	0.376769	Intergenic
9	133339408	-4.29893	2.03213e-05	0.376769	ASS1
1	150517481	4.29889	2.03252e-05	0.376769	Intergenic
15	63597071	-4.29818	2.03886e-05	0.376926	APH1B
8	99257446	-4.29808	2.0397e-05	0.376926	NIPAL2
15	59584921	-4.298	2.04041e-05	0.376926	MYO1E
9	69148161	-4.29784	2.04185e-05	0.376926	RP11-58A12.3
5	20789990	-4.29771	2.043e-05	0.376926	RP11-774D14.1
20	49863758	4.29767	2.04335e-05	0.376926	Intergenic
13	107117572	4.2974	2.04574e-05	0.377061	Intergenic
6	150462433	4.29715	2.04799e-05	0.37717	Intergenic
5	36561136	-4.29693	2.05002e-05	0.377235	Intergenic
4	172733971	-4.29607	2.05768e-05	0.378299	GALNTL6
3	13235979	-4.29581	2.05999e-05	0.378299	Intergenic
10	28933285	4.29572	2.0608e-05	0.378299	Intergenic
4	82364061	-4.29532	2.0644e-05	0.378653	RASGEF1B
16	4660986	4.29483	2.06885e-05	0.379162	UBALD1
7	70799304	-4.29433	2.07331e-05	0.379673	WBSCR17
4	111246281	-4.29398	2.07648e-05	0.37968	Intergenic
16	46697555	4.29396	2.07674e-05	0.37968	VPS35
9	136556984	4.29369	2.07914e-05	0.37968	SARDH
21	34913370	4.29335	2.08224e-05	0.37968	GART
5	88030296	-4.29334	2.0823e-05	0.37968	MEF2C
4	6375489	-4.2928	2.08723e-05	0.37968	PPP2R2C
1	147655495	-4.29276	2.08761e-05	0.37968	XXyac-YX155B6.5
6	16441220	4.29272	2.08797e-05	0.37968	ATXN1
2	124444941	-4.29252	2.08976e-05	0.37968	Intergenic
10	29311566	-4.29248	2.0901e-05	0.37968	Intergenic
7	57519231	4.29202	2.09434e-05	0.380146	ZNF716
10	545198	-4.29176	2.09669e-05	0.380193	DIP2C
12	2592363	-4.29162	2.09795e-05	0.380193	CACIntergenic1C
4	16927150	-4.29131	2.10085e-05	0.380316	Intergenic
7	132462571	-4.29118	2.10198e-05	0.380316	Intergenic
10	132604947	-4.29029	2.1102e-05	0.381237	Intergenic
2	113997866	-4.29005	2.11239e-05	0.381237	PAX8-AS1
11	60843394	-4.28981	2.11462e-05	0.381237	Intergenic
9	28186011	4.28976	2.11502e-05	0.381237	LINGO2
3	48011328	-4.28971	2.11548e-05	0.381237	MAP4
4	25918515	4.2893	2.11928e-05	0.381618	SMIM20
17	1547990	-4.28905	2.12165e-05	0.381741	SCARF1
9	115087525	-4.28879	2.124e-05	0.381861	PTBP3
4	118871435	-4.28844	2.1272e-05	0.382012	Intergenic
15	35531582	-4.28823	2.12918e-05	0.382012	DPH6
2	70998494	-4.28815	2.1299e-05	0.382012	Intergenic
8	33493777	4.2879	2.13225e-05	0.382132	RP11-317N12.1
1	71482850	4.2876	2.13506e-05	0.382329	PTGER3
5	95760928	-4.28742	2.13672e-05	0.382329	CTD-2337A12.1
14	103434070	-4.287	2.14061e-05	0.382443	CDC42BPB
11	20192492	4.28678	2.14272e-05	0.382443	Intergenic
9	130728057	4.28651	2.1452e-05	0.382443	FAM102A
6	69318866	4.28637	2.14648e-05	0.382443	Intergenic
17	74865830	-4.28616	2.14844e-05	0.382443	MGAT5B
5	29041717	4.28597	2.15029e-05	0.382443	Intergenic
5	173002544	-4.28592	2.15072e-05	0.382443	CTB-33O18.2
1	230140639	4.2859	2.15085e-05	0.382443	RP11-552D4.1
10	38803081	-4.28569	2.15287e-05	0.382502	Intergenic
6	145738435	4.28526	2.15686e-05	0.382748	Intergenic
13	57895805	-4.28518	2.15764e-05	0.382748	Intergenic
1	113336807	-4.28493	2.15997e-05	0.382863	Intergenic
11	97406691	4.28447	2.16431e-05	0.383077	Intergenic
2	216102502	-4.28445	2.16456e-05	0.383077	Intergenic
9	69148158	-4.28413	2.1675e-05	0.383299	RP11-58A12.3
8	14224660	-4.28364	2.17211e-05	0.383815	SGCZ
3	138396466	-4.28346	2.17384e-05	0.383821	PIK3CB
7	142860518	-4.28265	2.18148e-05	0.38487	Intergenic
8	25134459	4.28225	2.18531e-05	0.384879	DOCK5
16	9372644	-4.28223	2.18552e-05	0.384879	Intergenic
20	61686309	4.28211	2.18662e-05	0.384879	RP11-305P22.9
22	34140024	-4.28169	2.19062e-05	0.385232	LARGE
7	128531229	-4.28141	2.19333e-05	0.385232	KCP
18	44404060	-4.28129	2.19448e-05	0.385232	PIAS2
4	29906980	4.28101	2.19712e-05	0.385232	Intergenic
11	50688498	-4.2807	2.20014e-05	0.385232	Intergenic
7	155990995	4.28064	2.20068e-05	0.385232	Intergenic
8	48573943	-4.28043	2.20265e-05	0.385232	SPIDR
18	49529934	4.28032	2.20373e-05	0.385232	Intergenic
2	40468605	4.28019	2.20501e-05	0.385232	SLC8A1-AS1
4	182554017	-4.28012	2.20562e-05	0.385232	Intergenic
9	69148120	-4.27957	2.21098e-05	0.385467	RP11-58A12.3
1	231042936	-4.27929	2.21368e-05	0.385467	TTC13
7	5754442	-4.27897	2.21668e-05	0.385467	RNF216
15	80804693	4.27897	2.21671e-05	0.385467	ARNT2
6	23979252	-4.27864	2.21991e-05	0.385467	Intergenic
15	39499971	-4.27858	2.22043e-05	0.385467	RP11-624L4.1
6	90509023	-4.27858	2.22047e-05	0.385467	MDN1
16	4661018	4.27857	2.22057e-05	0.385467	UBALD1
7	53702978	-4.27827	2.22348e-05	0.385553	Intergenic
6	66016720	4.27817	2.22447e-05	0.385553	EYS
9	3175344	-4.27783	2.22768e-05	0.385668	Intergenic
9	134546104	4.2776	2.22994e-05	0.385668	RAPGEF1
4	71449565	-4.27733	2.23257e-05	0.385668	Intergenic
5	12796662	-4.27725	2.23337e-05	0.385668	CT49
15	82231188	4.27722	2.23364e-05	0.385668	Intergenic
7	96222098	4.27685	2.23719e-05	0.385987	SHFM1
2	216747133	-4.27565	2.24893e-05	0.387717	Intergenic
2	5284233	-4.27535	2.25187e-05	0.387875	Intergenic
21	15640054	4.27498	2.25549e-05	0.387875	ABCC13
21	43465984	-4.27461	2.25905e-05	0.387875	Intergenic
11	24818483	-4.27446	2.26054e-05	0.387875	LUZP2
4	172733820	-4.27446	2.26055e-05	0.387875	GALNTL6
19	58961695	-4.27443	2.26083e-05	0.387875	Intergenic
1	17985527	-4.27433	2.26182e-05	0.387875	ARHGEF10L
5	174152049	-4.2736	2.26899e-05	0.388283	MSX2
4	149484043	-4.27345	2.27051e-05	0.388283	Intergenic
5	61322096	-4.27313	2.27366e-05	0.388283	Intergenic
3	154957653	-4.27296	2.27531e-05	0.388283	Intergenic
15	82733023	-4.27245	2.28038e-05	0.388283	UBE2Q2P6
5	32353134	-4.27244	2.28044e-05	0.388283	Intergenic
3	194439658	-4.27238	2.2811e-05	0.388283	AC090505.6
2	33565281	4.27236	2.28131e-05	0.388283	LTBP1
7	158664247	-4.27228	2.28209e-05	0.388283	WDR60
3	27116672	-4.27208	2.28403e-05	0.388283	Intergenic
17	14875080	-4.27191	2.28571e-05	0.388283	Intergenic
19	56414557	-4.27139	2.29091e-05	0.388283	NLRP13
16	25057596	-4.27133	2.29145e-05	0.388283	RP11-266L9.4
1	39558837	-4.27125	2.29228e-05	0.388283	MACF1
22	38510657	-4.27123	2.29249e-05	0.388283	PLA2G6
2	97483007	-4.27091	2.29569e-05	0.388283	CNNM3
2	220649233	-4.27081	2.29665e-05	0.388283	Intergenic
12	125976743	-4.27062	2.29858e-05	0.388283	TMEM132B
16	89821082	-4.27059	2.29887e-05	0.388283	FANCA
8	30879589	4.27043	2.30043e-05	0.388283	PURG
15	41369295	-4.27028	2.302e-05	0.388283	INO80
11	20192488	4.27025	2.3023e-05	0.388283	Intergenic
7	147101106	-4.27012	2.30359e-05	0.388283	CNTIntergenicP2
3	197038818	4.26965	2.30828e-05	0.388461	Intergenic
10	15024087	-4.26953	2.30942e-05	0.388461	MEIG1
2	235953685	-4.26927	2.31209e-05	0.388461	SH3BP4
20	30463260	-4.26903	2.31445e-05	0.388461	TTLL9
17	49694104	-4.26889	2.31589e-05	0.388461	Intergenic
20	10197794	4.26877	2.31713e-05	0.388461	SIntergenicP25-AS1
4	152679924	-4.26872	2.31757e-05	0.388461	PET112
13	48404529	-4.26864	2.31835e-05	0.388461	RP11-279N8.1
7	158823733	-4.26791	2.32579e-05	0.389406	VIPR2
3	155726736	-4.26774	2.32743e-05	0.389406	Intergenic
11	24385917	-4.26706	2.33432e-05	0.389739	Intergenic
12	94062815	4.26682	2.33681e-05	0.389739	Intergenic
3	71362866	-4.26665	2.33849e-05	0.389739	FOXP1
9	130072879	4.26656	2.33937e-05	0.389739	GARNL3
17	4450908	4.26655	2.33955e-05	0.389739	MYBBP1A
6	66571277	-4.26585	2.34656e-05	0.389739	Intergenic
3	59800031	-4.26574	2.34774e-05	0.389739	FHIT
7	51153594	4.26549	2.35026e-05	0.389739	COBL
9	33721833	4.2653	2.35221e-05	0.389739	RP11-384P7.5
4	112019934	-4.26495	2.35582e-05	0.389739	Intergenic
5	173002535	-4.26488	2.35647e-05	0.389739	CTB-33O18.2
1	15848119	4.26472	2.35813e-05	0.389739	CASP9
18	57874457	-4.26468	2.35857e-05	0.389739	Intergenic
3	196943586	4.26452	2.36014e-05	0.389739	DLG1
12	124447616	-4.26445	2.36086e-05	0.389739	CCDC92
2	159490673	-4.26435	2.36194e-05	0.389739	PKP4
20	1293201	-4.26433	2.3621e-05	0.389739	SDCBP2
6	104822577	-4.26432	2.36221e-05	0.389739	Intergenic
6	108292109	-4.26404	2.36512e-05	0.389739	Intergenic
1	149783928	-4.26361	2.36947e-05	0.389739	HIST2H2BF
9	79687695	4.26359	2.36969e-05	0.389739	RP11-490H9.1
5	174151921	-4.26352	2.37037e-05	0.389739	MSX2
1	47650815	4.26337	2.37196e-05	0.389739	PDZK1IP1
4	182368583	-4.26322	2.37346e-05	0.389739	Intergenic
1	97790087	-4.26308	2.37493e-05	0.389739	DPYD
19	36623495	-4.26286	2.37726e-05	0.389739	Intergenic
5	174151917	-4.26275	2.3783e-05	0.389739	MSX2
19	58961780	-4.26261	2.37976e-05	0.389739	Intergenic
1	18810	-4.26258	2.38014e-05	0.389739	WASH7P
12	95749552	-4.26233	2.38273e-05	0.389739	Intergenic
17	18277966	4.26217	2.38432e-05	0.389739	Intergenic
2	49442475	-4.26206	2.38546e-05	0.389739	Intergenic
12	27829478	4.26175	2.38871e-05	0.389739	PPFIBP1
6	143186910	4.26169	2.3893e-05	0.389739	HIVEP2
9	126534896	-4.26166	2.38959e-05	0.389739	DENND1A
13	34131564	-4.26136	2.39267e-05	0.389957	RP11-141M1.3
5	5777985	-4.26106	2.3958e-05	0.389957	Intergenic
11	73426414	4.26087	2.3978e-05	0.389957	RAB6A
3	59799966	-4.26078	2.39877e-05	0.389957	FHIT
11	113350912	-4.26067	2.39987e-05	0.389957	Intergenic
6	152921318	-4.26054	2.40124e-05	0.389957	SYNE1
10	102945876	-4.26007	2.40613e-05	0.39047	RP11-324L3.1
16	57860772	-4.25984	2.40853e-05	0.390512	KIFC3
9	141043832	4.25971	2.40983e-05	0.390512	Intergenic
12	113883390	-4.25937	2.4134e-05	0.390781	Intergenic
1	100124881	4.25922	2.41494e-05	0.390781	PALMD
2	97483019	-4.25856	2.4219e-05	0.391006	CNNM3
10	111040769	4.25849	2.42264e-05	0.391006	Intergenic
3	50452479	-4.25846	2.42292e-05	0.391006	CACIntergenic2D2
10	46836165	4.25834	2.42422e-05	0.391006	Intergenic
3	12905067	4.25807	2.42701e-05	0.391006	CAND2
18	3071878	-4.25785	2.42933e-05	0.391006	MYOM1
5	50180839	-4.25778	2.43007e-05	0.391006	Intergenic
7	155556551	-4.25736	2.43451e-05	0.391006	RBM33
2	128354136	-4.25717	2.43654e-05	0.391006	MYO7B
7	137107596	-4.25703	2.43796e-05	0.391006	DGKI
11	63863116	-4.25699	2.43836e-05	0.391006	MACROD1
8	105042093	-4.25688	2.43956e-05	0.391006	RIMS2
5	8056858	-4.2565	2.44359e-05	0.391006	Intergenic
10	79725755	4.25645	2.44408e-05	0.391006	Intergenic
2	240042010	4.25642	2.44447e-05	0.391006	HDAC4
8	3316804	-4.25603	2.44854e-05	0.391006	CSMD1
17	75780320	-4.25593	2.44966e-05	0.391006	Intergenic
6	167511080	4.25558	2.45333e-05	0.391006	RP11-517H2.6
1	13710254	4.25546	2.45462e-05	0.391006	Intergenic
6	51119962	-4.25538	2.45547e-05	0.391006	Intergenic
4	24574343	4.25524	2.45692e-05	0.391006	DHX15
1	3310662	4.25522	2.45714e-05	0.391006	PRDM16
8	66226803	-4.25488	2.46081e-05	0.391006	Intergenic
19	41031741	-4.25481	2.46155e-05	0.391006	SPTBN4
17	1562298	-4.25479	2.46175e-05	0.391006	PRPF8
3	27116619	-4.2547	2.46268e-05	0.391006	Intergenic
13	45856032	4.25462	2.46348e-05	0.391006	GTF2F2
7	57488480	-4.25448	2.46507e-05	0.391006	Intergenic
10	124797658	-4.25436	2.46634e-05	0.391006	ACADSB
19	31927300	-4.25382	2.4721e-05	0.391645	Intergenic
13	24973509	-4.25348	2.47572e-05	0.391943	Intergenic
3	55393322	-4.25249	2.48638e-05	0.393203	Intergenic
1	70941649	-4.25241	2.48714e-05	0.393203	Intergenic
17	79886489	-4.25197	2.49194e-05	0.393663	MAFG-AS1
1	149783920	-4.2518	2.49378e-05	0.393663	HIST2H2BF
6	14965958	-4.25154	2.49654e-05	0.393663	Intergenic
3	100817531	4.2515	2.497e-05	0.393663	Intergenic
5	90110870	4.25062	2.50646e-05	0.394881	GPR98
22	17970407	-4.25013	2.51177e-05	0.395442	CECR2
2	119881218	-4.2495	2.51868e-05	0.395514	Intergenic
17	75780328	-4.24935	2.52033e-05	0.395514	Intergenic
21	44971956	-4.24925	2.52144e-05	0.395514	HSF2BP
2	4151023	-4.24921	2.5218e-05	0.395514	Intergenic
1	53111068	-4.2492	2.52194e-05	0.395514	FAM159A
5	101063019	-4.24906	2.52341e-05	0.395514	Intergenic
20	43369453	4.24874	2.527e-05	0.395514	RP11-445H22.4
2	57382309	-4.24867	2.52767e-05	0.395514	Intergenic
1	45877126	-4.24831	2.53161e-05	0.395514	TESK2
9	68810002	-4.24823	2.53258e-05	0.395514	Intergenic
15	99408919	4.24819	2.53295e-05	0.395514	IGF1R
4	3655762	-4.24817	2.53316e-05	0.395514	Intergenic
10	129861325	-4.24799	2.5351e-05	0.395544	PTPRE
3	65375743	4.24767	2.5387e-05	0.395674	MAGI1
15	98203122	-4.24732	2.54247e-05	0.395674	Intergenic
1	23136711	-4.24721	2.54373e-05	0.395674	EPHB2
6	141861714	-4.2472	2.54379e-05	0.395674	Intergenic
1	39558811	-4.24712	2.54466e-05	0.395674	MACF1
2	233461875	-4.24684	2.54775e-05	0.395884	AC073254.1
18	11934230	-4.24649	2.55165e-05	0.396056	Intergenic
20	25775573	-4.24642	2.55235e-05	0.396056	FAM182B
16	84034551	4.24578	2.55944e-05	0.396884	NECAB2
18	12436030	-4.2455	2.56253e-05	0.397091	RP11-861E21.1
5	125940846	4.24469	2.57149e-05	0.398005	PHAX
8	4063074	-4.24459	2.57261e-05	0.398005	CSMD1
21	43353648	-4.24432	2.57566e-05	0.398005	C2CD2
5	59041468	-4.24423	2.5767e-05	0.398005	PDE4D
7	132462575	-4.24418	2.5772e-05	0.398005	Intergenic
18	54614800	-4.24381	2.5813e-05	0.39827	WDR7
7	41552380	-4.24357	2.58404e-05	0.39827	Intergenic
2	88622902	4.24351	2.58467e-05	0.39827	Intergenic
17	18277960	4.24323	2.58774e-05	0.39827	Intergenic
1	6478615	-4.24274	2.59328e-05	0.39827	HES2
10	2017724	4.24265	2.59426e-05	0.39827	Intergenic
14	34834152	4.24257	2.59522e-05	0.39827	EGLN3
12	132315738	-4.24181	2.60372e-05	0.39827	MMP17
11	133054079	-4.24159	2.60618e-05	0.39827	OPCML
13	112988666	-4.24155	2.60665e-05	0.39827	Intergenic
5	19899457	-4.2415	2.60723e-05	0.39827	CDH18
5	75560551	-4.24142	2.6081e-05	0.39827	SV2C
17	3036436	4.2413	2.60938e-05	0.39827	Intergenic
8	143715441	-4.24112	2.61147e-05	0.39827	Intergenic
8	29014947	4.24092	2.61367e-05	0.39827	KIF13B
6	9943232	-4.24079	2.61522e-05	0.39827	OFCC1
3	50452481	-4.24072	2.61594e-05	0.39827	CACIntergenic2D2
4	103174652	4.24068	2.61637e-05	0.39827	SLC39A8
16	48049120	-4.24052	2.61822e-05	0.39827	Intergenic
20	46550645	-4.2405	2.61841e-05	0.39827	Intergenic
1	226054713	-4.24048	2.61871e-05	0.39827	TMEM63A
5	95760989	-4.24028	2.62093e-05	0.39827	CTD-2337A12.1
13	23625663	4.23975	2.62688e-05	0.39827	Intergenic
20	55376622	4.23962	2.62845e-05	0.39827	Intergenic
18	56644567	-4.23953	2.6294e-05	0.39827	ZNF532
9	3841047	-4.23944	2.63041e-05	0.39827	GLIS3
12	16021247	4.2393	2.63208e-05	0.39827	EPS8
5	25851692	4.23928	2.63226e-05	0.39827	Intergenic
12	15345172	-4.23899	2.63553e-05	0.39827	RERG
2	91800392	-4.23888	2.63679e-05	0.39827	AC116050.1
15	40417688	-4.23869	2.63902e-05	0.39827	Intergenic
20	55376682	4.23864	2.63953e-05	0.39827	Intergenic
7	83344774	-4.23838	2.64252e-05	0.39827	Intergenic
1	241602683	4.23798	2.64707e-05	0.39827	Intergenic
8	108962249	-4.23787	2.64831e-05	0.39827	RSPO2
2	97483022	-4.23786	2.64846e-05	0.39827	CNNM3
15	93833200	-4.2378	2.64908e-05	0.39827	Intergenic
2	113075644	-4.23779	2.64925e-05	0.39827	ZC3H6
2	203355060	4.23769	2.65034e-05	0.39827	BMPR2
9	68809986	-4.23756	2.65183e-05	0.39827	Intergenic
2	216747160	-4.23752	2.65232e-05	0.39827	Intergenic
19	43625079	-4.23743	2.6533e-05	0.39827	Intergenic
6	168718608	-4.23731	2.65475e-05	0.39827	DACT2
16	87217731	-4.23716	2.65641e-05	0.39827	C16orf95
10	114701773	-4.23702	2.65798e-05	0.39827	Intergenic
1	23724019	-4.23668	2.66195e-05	0.39841	TCEA3
5	32353054	-4.23602	2.66954e-05	0.39841	Intergenic
9	70588380	-4.23572	2.67291e-05	0.39841	Intergenic
20	19642894	4.23565	2.6738e-05	0.39841	SLC24A3
11	30627633	-4.23554	2.67501e-05	0.39841	RP5-1024C24.1
7	155147201	-4.23551	2.67538e-05	0.39841	Intergenic
12	53224036	4.23544	2.67615e-05	0.39841	KRT79
4	25918503	4.23541	2.67652e-05	0.39841	SMIM20
11	132806539	-4.23527	2.67812e-05	0.39841	OPCML
1	248094613	4.23523	2.67862e-05	0.39841	Intergenic
8	143715408	-4.23483	2.68321e-05	0.39841	Intergenic
6	108292118	-4.23478	2.68377e-05	0.39841	Intergenic
5	172428626	-4.23464	2.68538e-05	0.39841	ATP6V0E1
22	45265307	4.23462	2.68561e-05	0.39841	Intergenic
2	113951279	4.23456	2.68637e-05	0.39841	PSD4
14	63512643	-4.2345	2.68706e-05	0.39841	KCNH5
20	31516725	4.23427	2.68972e-05	0.39841	EFCAB8
17	74865787	-4.23389	2.6941e-05	0.39841	MGAT5B
12	132315716	-4.23387	2.69436e-05	0.39841	MMP17
9	16842310	-4.2337	2.69636e-05	0.39841	BNC2
4	161793537	-4.23349	2.69876e-05	0.39841	Intergenic
2	202614334	4.23306	2.70379e-05	0.39841	ALS2
1	93455832	-4.23284	2.70638e-05	0.39841	Intergenic
1	54891305	4.23268	2.7082e-05	0.39841	Intergenic
10	108668122	4.23253	2.70996e-05	0.39841	SORCS1
10	11640806	-4.23246	2.71073e-05	0.39841	USP6NL
1	16040670	-4.23217	2.71419e-05	0.39841	PLEKHM2
6	156502842	4.23215	2.71436e-05	0.39841	Intergenic
14	106416958	-4.23211	2.71485e-05	0.39841	Intergenic
10	114701783	-4.23198	2.71636e-05	0.39841	Intergenic
2	128169896	-4.23197	2.71651e-05	0.39841	Intergenic
4	17213890	-4.23195	2.71672e-05	0.39841	Intergenic
9	69148028	-4.2318	2.71848e-05	0.39841	RP11-58A12.3
1	200175049	-4.23178	2.71866e-05	0.39841	Intergenic
6	164362896	4.23122	2.7253e-05	0.398943	Intergenic
12	99735163	-4.23112	2.72644e-05	0.398943	ANKS1B
1	248086943	-4.23102	2.72758e-05	0.398943	Intergenic
10	88296252	4.23072	2.73111e-05	0.399156	Intergenic
3	50452472	-4.2306	2.73255e-05	0.399156	CACIntergenic2D2
8	1436435	-4.23036	2.73541e-05	0.399316	Intergenic
22	31699924	-4.23006	2.73891e-05	0.399375	RP3-400N23.6
21	42278147	-4.22995	2.74016e-05	0.399375	Intergenic
10	11482024	4.22977	2.74231e-05	0.399375	Intergenic
21	37581336	4.22942	2.74646e-05	0.399375	DOPEY2
1	217760243	-4.22936	2.74721e-05	0.399375	GPATCH2
16	61278113	-4.22916	2.74953e-05	0.399375	Intergenic
8	47153084	4.22914	2.7498e-05	0.399375	Intergenic
12	82212184	4.22906	2.75077e-05	0.399375	Intergenic
14	47345288	-4.2289	2.75257e-05	0.399375	MDGA2
14	27533060	-4.22883	2.75343e-05	0.399375	RP11-384J4.2
11	75205285	4.22839	2.75867e-05	0.399879	GDPD5
3	12792228	-4.22803	2.76295e-05	0.399982	TMEM40
10	38803111	-4.22791	2.76442e-05	0.399982	Intergenic
7	108318778	-4.22768	2.76708e-05	0.399982	Intergenic
7	47611217	-4.22762	2.76784e-05	0.399982	TNS3
10	134578166	-4.22759	2.7682e-05	0.399982	INPP5A
15	45603459	-4.22735	2.77109e-05	0.400034	Intergenic
8	137272025	-4.22725	2.77228e-05	0.400034	Intergenic
5	56893750	-4.22698	2.77551e-05	0.400034	CTD-2023N9.2
14	92347754	-4.22697	2.77562e-05	0.400034	FBLN5
18	10158011	4.22573	2.79041e-05	0.401436	Intergenic
2	224749380	-4.22568	2.79102e-05	0.401436	WDFY1
6	145927383	-4.22564	2.79144e-05	0.401436	EPM2A
5	141138188	-4.22551	2.79304e-05	0.401436	Intergenic
10	123485475	4.22541	2.7942e-05	0.401436	Intergenic
7	33171863	4.22486	2.80082e-05	0.402076	BBS9
7	15988063	-4.22475	2.8022e-05	0.402076	Intergenic
6	7473500	-4.22424	2.80829e-05	0.402327	Intergenic
2	240091324	-4.22419	2.80891e-05	0.402327	HDAC4
20	60392072	-4.22416	2.80928e-05	0.402327	CDH4
11	104936842	-4.22397	2.81166e-05	0.402415	CASP1
17	4426800	-4.22327	2.82012e-05	0.402592	SPNS2
19	43754808	-4.22316	2.82136e-05	0.402592	PSG9
22	17037987	-4.22316	2.82146e-05	0.402592	Intergenic
8	5742023	-4.22289	2.82473e-05	0.402592	Intergenic
3	16040496	-4.22284	2.82524e-05	0.402592	Intergenic
5	96144782	4.2226	2.82819e-05	0.402592	Intergenic
16	13777740	-4.22251	2.82928e-05	0.402592	Intergenic
7	99659935	4.22245	2.83004e-05	0.402592	ZSCAN21
3	87123129	-4.22244	2.83019e-05	0.402592	Intergenic
14	71075107	-4.2224	2.83066e-05	0.402592	CTD-2540L5.5
15	39500021	-4.22215	2.83372e-05	0.402762	RP11-624L4.1
20	31625459	-4.22201	2.83541e-05	0.402762	BPIFB6
7	124605671	-4.22149	2.84172e-05	0.403177	POT1-AS1
3	94094686	-4.22148	2.84188e-05	0.403177	Intergenic
3	137894244	4.2212	2.84523e-05	0.403252	Intergenic
4	770957	-4.22085	2.84958e-05	0.403252	RP11-440L14.1
12	125976820	-4.22072	2.85119e-05	0.403252	TMEM132B
1	160358809	4.22071	2.8513e-05	0.403252	Intergenic
5	38722297	4.22071	2.85131e-05	0.403252	Intergenic
2	82436559	4.22041	2.85499e-05	0.403379	Intergenic
2	30617527	-4.22034	2.85577e-05	0.403379	Intergenic
1	87484460	4.22016	2.85806e-05	0.403452	HS2ST1
13	84806543	-4.21991	2.86105e-05	0.403603	Intergenic
8	133161983	-4.2197	2.8637e-05	0.403603	KCNQ3
1	92410426	4.21933	2.86827e-05	0.403603	Intergenic
6	145738464	4.2193	2.86862e-05	0.403603	Intergenic
13	31448902	-4.21914	2.87053e-05	0.403603	Intergenic
10	132604943	-4.21902	2.87201e-05	0.403603	Intergenic
5	167344381	4.21876	2.8753e-05	0.403603	TENM2
2	233345166	-4.21876	2.8753e-05	0.403603	ECEL1
13	62644771	-4.21863	2.8768e-05	0.403603	Intergenic
1	41391926	4.21844	2.87922e-05	0.403603	Intergenic
9	16413753	-4.21843	2.87934e-05	0.403603	BNC2
9	16413736	-4.21834	2.88049e-05	0.403603	BNC2
11	21118688	-4.2181	2.88338e-05	0.403758	NELL1
5	173859657	-4.21768	2.88862e-05	0.403863	RP11-267A15.1
1	57095031	-4.2176	2.88958e-05	0.403863	PPAP2B
7	91167561	-4.21734	2.89287e-05	0.403863	RP11-142A5.1
1	95000217	4.21729	2.89348e-05	0.403863	F3
4	23630253	-4.21721	2.89441e-05	0.403863	RP11-380P13.1
17	4450904	4.21707	2.89622e-05	0.403863	MYBBP1A
8	86438808	4.21704	2.8966e-05	0.403863	RP11-317J10.4
2	88076145	-4.21644	2.90399e-05	0.404489	RGPD2
11	70482447	-4.21632	2.90554e-05	0.404489	SHANK2
2	33565279	4.21599	2.9096e-05	0.404489	LTBP1
2	113659632	-4.21592	2.91058e-05	0.404489	Intergenic
8	95614800	-4.21591	2.91061e-05	0.404489	Intergenic
14	106120015	4.21582	2.91179e-05	0.404489	Intergenic
3	175624333	-4.21528	2.91851e-05	0.405174	Intergenic
16	74804423	-4.21501	2.92188e-05	0.405393	FA2H
3	79529059	-4.21467	2.92613e-05	0.405511	ROBO1
19	35703375	-4.21448	2.92859e-05	0.405511	Intergenic
4	149108499	4.21445	2.92889e-05	0.405511	NR3C2
1	240065853	-4.21438	2.92989e-05	0.405511	CHRM3
11	73426404	4.21391	2.93571e-05	0.406069	RAB6A
7	99659971	4.21323	2.94436e-05	0.406941	ZSCAN21
6	140478507	4.21293	2.94817e-05	0.406941	Intergenic
6	134846286	-4.21286	2.94897e-05	0.406941	Intergenic
19	43750698	-4.2127	2.95096e-05	0.406941	CEACAMP10
2	233009428	-4.21256	2.95284e-05	0.406941	DIS3L2
3	100817551	4.21242	2.95457e-05	0.406941	Intergenic
3	137480014	-4.21242	2.95458e-05	0.406941	Intergenic
4	92079843	-4.21222	2.95705e-05	0.407034	CCSER1
1	16567170	4.21207	2.95894e-05	0.40704	Intergenic
8	48394755	-4.21163	2.96461e-05	0.40704	SPIDR
19	49840975	4.21154	2.96574e-05	0.40704	CTC-301O7.4
1	88922537	4.21153	2.96584e-05	0.40704	Intergenic
2	131598006	4.21151	2.96607e-05	0.40704	ARHGEF4
1	4619619	4.21113	2.97099e-05	0.407469	Intergenic
14	103130230	-4.21087	2.97432e-05	0.407679	RCOR1
6	148874311	-4.21059	2.97789e-05	0.40785	Intergenic
1	58397809	-4.20981	2.98779e-05	0.40785	DAB1
16	49368401	-4.20974	2.98873e-05	0.40785	Intergenic
3	137894242	4.20973	2.98881e-05	0.40785	Intergenic
8	133161934	-4.20963	2.99008e-05	0.40785	KCNQ3
12	133229502	4.20918	2.99586e-05	0.40785	POLE
1	54891271	4.20908	2.99714e-05	0.40785	Intergenic
20	37240359	4.20899	2.99833e-05	0.40785	ARHGAP40
2	34468539	4.20881	3.00063e-05	0.40785	AC009499.1
4	184668369	-4.20867	3.00242e-05	0.40785	Intergenic
8	86438828	4.20861	3.00318e-05	0.40785	RP11-317J10.4
3	138396464	-4.20847	3.00497e-05	0.40785	PIK3CB
11	20192382	4.20841	3.00584e-05	0.40785	Intergenic
11	60843400	-4.20829	3.00731e-05	0.40785	Intergenic
16	46697481	4.20822	3.00829e-05	0.40785	VPS35
2	49442432	-4.20807	3.01013e-05	0.40785	Intergenic
1	57095029	-4.20803	3.01065e-05	0.40785	PPAP2B
18	49651138	4.20801	3.01089e-05	0.40785	Intergenic
12	130029477	-4.20794	3.01189e-05	0.40785	TMEM132D
17	80201567	-4.2079	3.01242e-05	0.40785	SLC16A3
17	76852084	-4.20782	3.01335e-05	0.40785	TIMP2
1	210745363	-4.20733	3.01973e-05	0.408246	HHAT
19	8317932	4.20698	3.02426e-05	0.408246	CERS4
1	18854	-4.20695	3.02464e-05	0.408246	WASH7P
14	48846632	-4.20693	3.0249e-05	0.408246	Intergenic
12	52708370	-4.2069	3.02528e-05	0.408246	KRT83
13	107129599	-4.20673	3.02755e-05	0.40831	Intergenic
12	2592347	-4.20644	3.03125e-05	0.408435	CACIntergenic1C
9	77461760	-4.20623	3.034e-05	0.408435	TRPM6
6	104757238	4.20601	3.03687e-05	0.408435	Intergenic
2	151775984	4.2059	3.03824e-05	0.408435	Intergenic
2	108224384	4.2057	3.04091e-05	0.408435	Intergenic
12	11445802	-4.20567	3.04129e-05	0.408435	Intergenic
5	1667793	-4.20557	3.04254e-05	0.408435	Intergenic
5	75560547	-4.20547	3.04394e-05	0.408435	SV2C
12	98292405	-4.2052	3.04738e-05	0.408435	Intergenic
7	6349304	4.20517	3.04785e-05	0.408435	Intergenic
2	122585399	4.20513	3.0483e-05	0.408435	Intergenic
14	83768879	-4.20485	3.05193e-05	0.40868	Intergenic
4	3655808	-4.20453	3.05614e-05	0.408723	Intergenic
10	84614377	-4.20427	3.05956e-05	0.408723	NRG3
5	101063000	-4.20402	3.06278e-05	0.408723	Intergenic
3	102057437	-4.20399	3.06319e-05	0.408723	ZPLD1
10	132447714	4.20393	3.06409e-05	0.408723	Intergenic
7	96321713	-4.20381	3.06561e-05	0.408723	SHFM1
19	17368709	4.20339	3.07114e-05	0.408723	USHBP1
7	143079026	-4.20314	3.07443e-05	0.408723	ZYX
20	21287709	-4.20306	3.07541e-05	0.408723	XRN2
13	84806575	-4.20306	3.07547e-05	0.408723	Intergenic
1	7787433	-4.20301	3.07608e-05	0.408723	CAMTA1
18	12436006	-4.20296	3.07674e-05	0.408723	RP11-861E21.1
22	34139998	-4.20291	3.0774e-05	0.408723	LARGE
18	7044736	4.20291	3.07749e-05	0.408723	LAMA1
5	109578977	4.20263	3.08115e-05	0.40897	Intergenic
20	25775566	-4.20211	3.08803e-05	0.409069	FAM182B
1	95000225	4.20206	3.08863e-05	0.409069	F3
21	44971434	-4.20187	3.09121e-05	0.409069	HSF2BP
12	31697426	4.20141	3.0973e-05	0.409069	DENND5B
17	4450918	4.20132	3.09839e-05	0.409069	MYBBP1A
12	121623552	-4.20129	3.09886e-05	0.409069	P2RX7
11	64323973	-4.20126	3.09925e-05	0.409069	SLC22A11
2	7060266	-4.20018	3.11364e-05	0.409069	RNF144A
11	21118707	-4.20014	3.11408e-05	0.409069	NELL1
11	8889692	-4.2001	3.11465e-05	0.409069	ST5
10	78189698	-4.20008	3.11493e-05	0.409069	C10orf11
3	166830867	-4.19995	3.11673e-05	0.409069	Intergenic
5	133579542	-4.19994	3.11682e-05	0.409069	CDKL3
1	84463020	-4.19977	3.11909e-05	0.409069	TTLL7
15	32570787	4.19967	3.1204e-05	0.409069	Intergenic
5	57385666	-4.19958	3.12163e-05	0.409069	Intergenic
8	38887191	-4.19954	3.12215e-05	0.409069	ADAM9
5	173764674	4.19952	3.12239e-05	0.409069	RP11-267A15.1
5	1667789	-4.19911	3.12784e-05	0.409069	Intergenic
16	16227417	4.19911	3.12791e-05	0.409069	ABCC1
18	23389222	4.19896	3.12983e-05	0.409069	Intergenic
6	7473495	-4.19886	3.13124e-05	0.409069	Intergenic
10	79725716	4.19885	3.13141e-05	0.409069	Intergenic
19	35703449	-4.19883	3.13166e-05	0.409069	Intergenic
17	76079216	-4.19881	3.13191e-05	0.409069	TNRC6C
1	106410527	-4.19864	3.13418e-05	0.409069	Intergenic
2	10599426	4.1985	3.13602e-05	0.409069	Intergenic
18	54640349	4.19849	3.13625e-05	0.409069	WDR7
1	164893720	-4.19843	3.13693e-05	0.409069	Intergenic
3	192386338	4.19824	3.13948e-05	0.409069	FGF12
6	7473509	-4.19814	3.14087e-05	0.409069	Intergenic
21	19907038	4.19813	3.14106e-05	0.409069	Intergenic
7	10488787	-4.1981	3.14144e-05	0.409069	Intergenic
17	862990	4.19792	3.14389e-05	0.409152	NXN
20	39808681	-4.19777	3.14582e-05	0.409168	PLCG1
17	3943315	4.19759	3.14823e-05	0.409247	ZZEF1
6	164859970	4.19745	3.15019e-05	0.409267	Intergenic
15	90548061	-4.19707	3.15524e-05	0.409526	ZNF710
22	45265303	4.19703	3.15579e-05	0.409526	Intergenic
22	24304801	-4.1967	3.16032e-05	0.40975	Intergenic
11	76932794	-4.19664	3.16113e-05	0.40975	GDPD4
12	57561189	-4.19639	3.16442e-05	0.409905	LRP1
6	35416651	4.19618	3.16736e-05	0.409905	MKRNP2
7	85279093	4.19615	3.16775e-05	0.409905	Intergenic
17	156854	-4.19559	3.17537e-05	0.410587	RPH3AL
8	5119252	4.19524	3.18006e-05	0.410587	Intergenic
3	7663764	-4.19523	3.18026e-05	0.410587	GRM7
11	62776861	-4.19523	3.18027e-05	0.410587	SLC22A8
10	88296242	4.19485	3.18539e-05	0.410957	Intergenic
12	44339188	-4.19475	3.18676e-05	0.410957	TMEM117
10	101838679	-4.19443	3.19112e-05	0.411103	CPN1
12	95146096	-4.1944	3.19152e-05	0.411103	Intergenic
20	60392075	-4.1938	3.19963e-05	0.411914	CDH4
4	120648265	-4.19346	3.2043e-05	0.412281	Intergenic
18	55550751	4.19333	3.20612e-05	0.412282	Intergenic
4	92079833	-4.19302	3.21042e-05	0.41253	CCSER1
22	22618072	-4.19292	3.2117e-05	0.41253	Intergenic
17	862988	4.19236	3.2194e-05	0.413066	NXN
19	36756505	-4.19227	3.22069e-05	0.413066	Intergenic
14	20906516	4.19219	3.22182e-05	0.413066	RP11-203M5.6
6	121012612	-4.19198	3.22467e-05	0.413066	Intergenic
5	77784613	4.19196	3.22498e-05	0.413066	LHFPL2
3	113937737	-4.19154	3.2308e-05	0.413578	RP11-553L6.2
20	1293214	-4.19138	3.23292e-05	0.413616	SDCBP2
14	25100252	4.19091	3.23939e-05	0.413737	RP11-104E19.1
6	146756703	4.19085	3.24026e-05	0.413737	GRM1
15	51365296	4.19081	3.24083e-05	0.413737	RP11-108K3.1
12	34554486	-4.19079	3.24117e-05	0.413737	Intergenic
6	69318848	4.19038	3.24684e-05	0.414228	Intergenic
16	48049159	-4.19018	3.24948e-05	0.414332	Intergenic
2	67168157	-4.18996	3.25254e-05	0.414394	AC007403.2
15	69503640	-4.18989	3.25363e-05	0.414394	GLCE
7	3584157	4.18961	3.25746e-05	0.41452	SDK1
14	63512638	-4.18955	3.25827e-05	0.41452	KCNH5
9	137311807	-4.18921	3.2631e-05	0.414881	RXRA
10	134578033	-4.18906	3.26512e-05	0.414881	INPP5A
7	136338299	-4.18895	3.2666e-05	0.414881	Intergenic
12	57619649	4.18869	3.27024e-05	0.41511	NXPH4
2	127130350	-4.18823	3.27667e-05	0.415468	Intergenic
12	87681003	4.18814	3.27797e-05	0.415468	Intergenic
16	7333300	-4.18803	3.27949e-05	0.415468	RBFOX1
9	128928958	4.18772	3.28388e-05	0.415468	Intergenic
4	79287396	4.18764	3.28502e-05	0.415468	FRAS1
18	75016032	-4.18759	3.28574e-05	0.415468	Intergenic
18	10158006	4.18748	3.28721e-05	0.415468	Intergenic
6	22090413	-4.18705	3.29331e-05	0.415468	CASC15
2	192071414	-4.18702	3.29364e-05	0.415468	Intergenic
2	235959285	-4.18668	3.29845e-05	0.415468	SH3BP4
5	52676691	-4.18662	3.29934e-05	0.415468	Intergenic
7	51153493	4.18625	3.30447e-05	0.415468	COBL
9	140525056	4.1862	3.30516e-05	0.415468	EHMT1
5	16691783	4.18615	3.30597e-05	0.415468	MYO10
8	55529918	-4.18611	3.30653e-05	0.415468	RP1
2	217940038	-4.18609	3.30671e-05	0.415468	Intergenic
4	5094544	-4.18608	3.30694e-05	0.415468	STK32B
17	64136260	4.18585	3.31009e-05	0.415468	CEP112
9	69148146	-4.18569	3.31236e-05	0.415468	RP11-58A12.3
1	176247519	-4.18555	3.31443e-05	0.415468	Intergenic
9	70588374	-4.18528	3.31823e-05	0.415468	Intergenic
19	8443030	-4.1852	3.31929e-05	0.415468	RAB11B-AS1
9	78387113	-4.1851	3.32078e-05	0.415468	Intergenic
16	51173280	-4.18509	3.32089e-05	0.415468	SALL1
18	61119346	-4.18504	3.32168e-05	0.415468	Intergenic
7	37243527	-4.18503	3.32182e-05	0.415468	ELMO1
12	125976756	-4.18497	3.32259e-05	0.415468	TMEM132B
7	157801381	4.18485	3.32436e-05	0.415468	PTPRN2
8	42563081	-4.1842	3.33349e-05	0.416378	CHRNB3
19	52846067	4.18391	3.33763e-05	0.416567	CTD-2525I3.6
3	10474201	-4.18379	3.33934e-05	0.416567	ATP2B2
1	84679969	-4.18364	3.34146e-05	0.416567	PRKACB
4	189315975	-4.18349	3.34371e-05	0.416567	Intergenic
4	88687531	-4.18341	3.34483e-05	0.416567	Intergenic
1	5052740	4.18332	3.34603e-05	0.416567	Intergenic
1	54891313	4.18314	3.34858e-05	0.416657	Intergenic
4	149484079	-4.18294	3.35149e-05	0.416701	Intergenic
14	92819749	-4.18248	3.35803e-05	0.416701	SLC24A4
6	41753000	-4.18241	3.35902e-05	0.416701	FRS3
14	36781205	4.1824	3.3592e-05	0.416701	MBIP
5	99215300	4.18227	3.3611e-05	0.416701	Intergenic
13	44500347	-4.18226	3.36116e-05	0.416701	LINC00284
12	1148097	-4.18214	3.36298e-05	0.416701	ERC1
16	13777752	-4.182	3.36494e-05	0.416701	Intergenic
1	241602662	4.18186	3.36694e-05	0.416701	Intergenic
4	98963049	-4.18184	3.36732e-05	0.416701	STPG2
15	100426047	-4.1816	3.37074e-05	0.416854	Intergenic
3	71029373	-4.18149	3.37223e-05	0.416854	FOXP1
9	13359459	-4.18132	3.37468e-05	0.416924	Intergenic
2	86913617	-4.18092	3.38051e-05	0.416924	CHMP3
13	38103097	-4.18084	3.3816e-05	0.416924	Intergenic
10	133369188	4.18083	3.38184e-05	0.416924	Intergenic
11	113268050	-4.18072	3.38332e-05	0.416924	ANKK1
16	6263575	-4.18061	3.38493e-05	0.416924	RP11-420N3.2
10	43793516	-4.18056	3.38567e-05	0.416924	Intergenic
10	24926918	4.18017	3.3913e-05	0.417153	ARHGAP21
3	36969688	4.18006	3.39282e-05	0.417153	TRANK1
4	92079821	-4.17996	3.39427e-05	0.417153	CCSER1
1	57095041	-4.17992	3.39489e-05	0.417153	PPAP2B
10	24926896	4.17973	3.39759e-05	0.417259	ARHGAP21
13	112157982	4.1796	3.39955e-05	0.417273	Intergenic
10	26919220	-4.17889	3.40978e-05	0.417516	Intergenic
15	85463402	-4.17886	3.41034e-05	0.417516	SLC28A1
11	42338447	-4.17885	3.41038e-05	0.417516	Intergenic
21	44972073	-4.17875	3.41187e-05	0.417516	HSF2BP
6	151461648	4.17869	3.41274e-05	0.417516	RP1-292B18.4
4	84423353	-4.17868	3.41289e-05	0.417516	FAM175A
16	76423685	4.17824	3.41927e-05	0.417516	CNTIntergenicP4
8	38887222	-4.17824	3.41931e-05	0.417516	ADAM9
9	78134539	4.17807	3.42178e-05	0.417516	Intergenic
8	91700297	-4.17807	3.42178e-05	0.417516	TMEM64
1	227396532	4.17807	3.42179e-05	0.417516	CDC42BPA
1	176247518	-4.17759	3.42874e-05	0.418	Intergenic
16	49639978	-4.17754	3.42944e-05	0.418	ZNF423
2	234965828	-4.17739	3.43166e-05	0.418046	SPP2
19	18458822	-4.1771	3.4359e-05	0.418219	PGPEP1
7	100031538	4.17672	3.44146e-05	0.418219	MEPCE
11	89306942	-4.17655	3.44398e-05	0.418219	NOX4
7	123265939	-4.17645	3.44544e-05	0.418219	ASB15
16	19979301	-4.17621	3.44891e-05	0.418219	Intergenic
5	117492470	-4.17611	3.45043e-05	0.418219	CTD-3179P9.1
1	39918422	4.17611	3.45051e-05	0.418219	MACF1
11	117501569	-4.17603	3.45156e-05	0.418219	DSCAML1
9	5517440	4.17602	3.45171e-05	0.418219	PDCD1LG2
1	226054655	-4.17599	3.45226e-05	0.418219	TMEM63A
15	42968030	-4.17591	3.45338e-05	0.418219	STARD9
16	29323093	-4.17534	3.46178e-05	0.418946	SNX29P2
1	36893683	-4.17507	3.46575e-05	0.418946	OSCP1
2	194456091	-4.17495	3.4675e-05	0.418946	Intergenic
3	127888312	-4.1748	3.46972e-05	0.418946	EEFSEC
12	24658881	4.17468	3.47144e-05	0.418946	RP11-444D3.1
9	33721880	4.17468	3.47154e-05	0.418946	RP11-384P7.5
1	227396537	4.17456	3.47328e-05	0.418946	CDC42BPA
16	81092912	4.17441	3.47548e-05	0.418946	C16orf46
10	27870509	-4.17438	3.47601e-05	0.418946	Intergenic
19	8323586	4.17411	3.47998e-05	0.419073	CERS4
19	6752343	4.17406	3.48076e-05	0.419073	SH2D3A
2	233345169	-4.17392	3.4828e-05	0.419096	ECEL1
7	113308086	-4.17372	3.48571e-05	0.419096	Intergenic
15	64823810	4.17367	3.48649e-05	0.419096	ZNF609
3	15222154	-4.17318	3.49379e-05	0.419302	COL6A4P1
7	69953202	-4.17309	3.49503e-05	0.419302	AUTS2
7	4718094	-4.17309	3.49509e-05	0.419302	FOXK1
3	27116643	-4.17276	3.49994e-05	0.419302	Intergenic
5	138936830	4.17249	3.50406e-05	0.419302	UBE2D2
1	70941641	-4.17245	3.50454e-05	0.419302	Intergenic
17	25996000	-4.17242	3.50504e-05	0.419302	RP11-19P22.7
13	66376629	4.17238	3.50572e-05	0.419302	Intergenic
17	5748820	4.1723	3.50686e-05	0.419302	WSCD1
16	73355702	4.17222	3.50807e-05	0.419302	Intergenic
16	53205527	-4.17182	3.51403e-05	0.419302	CHD9
7	128466345	4.17178	3.51466e-05	0.419302	Intergenic
12	119632544	-4.17171	3.51561e-05	0.419302	HSPB8
1	235605610	-4.17171	3.5157e-05	0.419302	TBCE
4	165884630	-4.17158	3.51755e-05	0.419302	RP11-366M4.8
13	33882880	-4.17141	3.52021e-05	0.419302	STARD13
3	186888427	-4.17135	3.52109e-05	0.419302	RPL39L
20	39808683	-4.17132	3.5215e-05	0.419302	PLCG1
5	66563662	-4.17116	3.52384e-05	0.41936	Intergenic
1	113336812	-4.171	3.52625e-05	0.419427	Intergenic
8	133161936	-4.17076	3.52984e-05	0.419633	KCNQ3
18	56644626	-4.1705	3.53379e-05	0.419667	ZNF532
5	172428614	-4.17015	3.53912e-05	0.419667	ATP6V0E1
14	76953116	-4.17014	3.53918e-05	0.419667	ESRRB
9	3175377	-4.17014	3.5392e-05	0.419667	Intergenic
7	149739052	4.17013	3.53938e-05	0.419667	RP11-545G3.1
4	119650691	-4.16997	3.54185e-05	0.41974	SEC24D
7	155556517	-4.16979	3.54447e-05	0.419832	RBM33
10	78922645	-4.16929	3.55202e-05	0.420089	KCNMA1
6	113676881	4.16919	3.55351e-05	0.420089	Intergenic
20	31625429	-4.16906	3.55549e-05	0.420089	BPIFB6
3	7025721	4.16898	3.5567e-05	0.420089	GRM7
10	36291938	4.16889	3.55803e-05	0.420089	Intergenic
7	4358212	4.16876	3.5601e-05	0.420089	Intergenic
19	39133955	4.16868	3.56123e-05	0.420089	Intergenic
8	143837785	-4.16863	3.56205e-05	0.420089	Intergenic
8	62794082	-4.16851	3.56383e-05	0.420089	RP11-705O24.1
4	19939819	4.16842	3.56517e-05	0.420089	Intergenic
5	428101	-4.16817	3.56893e-05	0.420169	AHRR
14	84305787	-4.16802	3.57129e-05	0.420169	Intergenic
6	7473542	-4.16788	3.57337e-05	0.420169	Intergenic
2	173140391	-4.16783	3.57421e-05	0.420169	Intergenic
1	200175042	-4.16773	3.5757e-05	0.420169	Intergenic
12	28180450	-4.16764	3.57697e-05	0.420169	Intergenic
3	188940255	4.16736	3.5813e-05	0.42032	TPRG1
10	88296248	4.16721	3.58356e-05	0.42032	Intergenic
8	143715438	-4.16719	3.58382e-05	0.42032	Intergenic
5	31304424	-4.16646	3.59499e-05	0.421209	CDH6
5	97646586	-4.16638	3.5963e-05	0.421209	Intergenic
10	36498308	4.16622	3.59866e-05	0.421209	Intergenic
22	23285186	4.16621	3.59883e-05	0.421209	Intergenic
2	195604272	-4.16577	3.60563e-05	0.421313	AC006196.1
5	38722362	4.16568	3.60696e-05	0.421313	Intergenic
16	19979348	-4.16567	3.60703e-05	0.421313	Intergenic
13	46898781	-4.16567	3.60715e-05	0.421313	Intergenic
3	113385167	4.16518	3.61455e-05	0.421412	KIAA2018
6	170138513	-4.16518	3.61456e-05	0.421412	RP1-266L20.4
17	76852075	-4.16516	3.61491e-05	0.421412	TIMP2
2	167079208	-4.16513	3.61543e-05	0.421412	AC010127.3
22	35395427	4.16479	3.62062e-05	0.4218	RP1-272J12.1
9	93346338	-4.16403	3.63227e-05	0.422939	Intergenic
10	79233903	-4.16363	3.63854e-05	0.423021	KCNMA1
22	20200257	-4.16362	3.63862e-05	0.423021	Intergenic
9	33721867	4.1635	3.64053e-05	0.423021	RP11-384P7.5
1	227396529	4.16322	3.64486e-05	0.423021	CDC42BPA
5	158341899	-4.1632	3.64518e-05	0.423021	EBF1
19	43750742	-4.16305	3.6475e-05	0.423021	CEACAMP10
18	49651117	4.16293	3.64938e-05	0.423021	Intergenic
3	126569676	-4.16285	3.65059e-05	0.423021	CHCHD6
14	95914827	-4.1627	3.65287e-05	0.423021	SYNE3
17	76442598	-4.16269	3.65305e-05	0.423021	DIntergenicH17
4	176769113	-4.16266	3.6535e-05	0.423021	GPM6A
11	121513499	-4.16243	3.65707e-05	0.423219	Intergenic
4	27560783	4.1623	3.65917e-05	0.423245	Intergenic
1	16040730	-4.16216	3.66134e-05	0.42328	PLEKHM2
8	145784704	4.16175	3.66762e-05	0.423525	ARHGAP39
4	66174637	4.16175	3.66763e-05	0.423525	Intergenic
13	112694895	4.16166	3.66906e-05	0.423525	Intergenic
2	177291589	-4.16078	3.68281e-05	0.42426	Intergenic
7	150498594	-4.16041	3.68853e-05	0.42426	TMEM176A
3	48011304	-4.16036	3.68931e-05	0.42426	MAP4
5	175219779	4.16035	3.68945e-05	0.42426	Intergenic
10	43370248	-4.1602	3.69189e-05	0.42426	Intergenic
22	22630772	-4.16005	3.69427e-05	0.42426	Intergenic
4	160775247	4.16001	3.69481e-05	0.42426	Intergenic
3	90326211	-4.15992	3.69631e-05	0.42426	Intergenic
1	234550716	4.1598	3.69819e-05	0.42426	TARBP1
1	225236117	4.15977	3.69853e-05	0.42426	DIntergenicH14
3	38616876	-4.15975	3.69884e-05	0.42426	SCN5A
11	21118734	-4.15972	3.69935e-05	0.42426	NELL1
3	71441887	-4.15961	3.70105e-05	0.42426	FOXP1
19	36042979	4.15958	3.70163e-05	0.42426	ATP4A
7	69953199	-4.15935	3.70524e-05	0.424395	AUTS2
12	70592610	-4.15909	3.70926e-05	0.424395	RP11-611E13.2
17	4426828	-4.15899	3.71084e-05	0.424395	SPNS2
1	199902406	-4.15889	3.71249e-05	0.424395	Intergenic
1	107973436	-4.15888	3.71252e-05	0.424395	NTNG1
21	37581353	4.15879	3.71404e-05	0.424395	DOPEY2
2	82436563	4.15841	3.71999e-05	0.424464	Intergenic
5	16691756	4.15826	3.72229e-05	0.424464	MYO10
10	38327281	-4.1582	3.72335e-05	0.424464	ZNF33A
14	63512715	-4.15813	3.72449e-05	0.424464	KCNH5
10	95253003	4.15796	3.72719e-05	0.424464	Intergenic
21	43732249	4.15769	3.73136e-05	0.424464	TFF3
12	27152055	4.15763	3.7324e-05	0.424464	TM7SF3
2	19613987	4.15759	3.73293e-05	0.424464	Intergenic
3	71966402	-4.15756	3.73349e-05	0.424464	Intergenic
18	46246608	4.15752	3.73406e-05	0.424464	CTIF
5	168359952	4.15745	3.73523e-05	0.424464	SLIT3
18	3071884	-4.15723	3.7387e-05	0.424501	MYOM1
3	48011336	-4.15719	3.73931e-05	0.424501	MAP4
22	24298686	-4.15701	3.74221e-05	0.424618	Intergenic
[truncated: 505 more rows]
